# Supplementary material for: Causal relationship between gut microbiota and diabetic nephropathy: a two-sample Mendelian randomization study
Source: Front Immunol. 2024 Mar 8;15:1332757. doi: 10.3389/fimmu.2024.1332757 (PMC10964483; doi:10.3389/fimmu.2024.1332757)
Supplement: Supplementary file 2 [file Table_1.xlsx]

## Sheet: S1
IVs related to 205 GM taxa and DN (P<1.00E-05)
NO.	Level	NO.	Exposure	SNP	effect_allele	se.GM	beta.GM	P.GM	se.DN	beta.DN	P.DN	F
1	genus	1	Actinomyces	rs34583783	G	0.0268461	0.126596	2.41e-06	0.0548	0.0264	0.630099	22.2371
2	genus	2	Adlercreutzia	rs34181676	G	0.028231	-0.134998	1.74e-06	0.064	-0.0224	0.7268	22.8666
3	genus	3	Adlercreutzia	rs7680684	C	0.0168901	-0.083381	7.95e-07	0.0272	0.0188	0.4899	24.3708
4	genus	4	Akkermansia	rs111862613	T	0.0196748	0.0911199	3.63e-06	0.0346	0.0034	0.9215	21.4489
5	genus	5	Akkermansia	rs117107102	A	0.0431629	0.204406	2.18e-06	0.0604	0.0464	0.442	22.4268
6	genus	6	Akkermansia	rs11729256	T	0.0150184	0.0750473	5.82e-07	0.0344	0.0397	0.2488	24.9702
7	genus	7	Akkermansia	rs74542928	T	0.0236434	0.112623	1.9e-06	0.0605	0.0947	0.1178	22.6898
8	genus	8	Akkermansia	rs941682	G	0.0143777	-0.0632957	1.07e-05	0.0289	0	0.9988	19.3808
9	genus	9	Alistipes	rs11769002	G	0.0109389	-0.0528793	1.34e-06	0.0262	0.0012	0.9646	23.3683
10	genus	10	Alistipes	rs7129639	C	0.0109584	-0.0524955	1.66e-06	0.0276	-0.0327	0.2368	22.9484
11	genus	11	Alistipes	rs8130320	A	0.010717	-0.049002	4.82e-06	0.026	-0.0018	0.9445	20.9064
12	genus	12	Allisonella	rs35778461	C	0.0297186	0.146679	7.99e-07	0.0307	0.0119	0.699	24.3601
13	genus	13	Allisonella	rs602075	A	0.0296976	0.168974	1.27e-08	0.0293	-0.0189	0.518601	32.3742
14	genus	14	Alloprevotella	rs12675596	G	0.0290678	0.145669	5.41e-07	0.0316	-0.0575	0.0684495	25.1136
15	genus	15	Alloprevotella	rs2154444	T	0.0308961	0.138234	7.67e-06	0.0292	0.036	0.2174	20.0182
16	genus	16	Alloprevotella	rs34619204	G	0.0344392	-0.156037	5.88e-06	0.034	0.0262	0.4416	20.528
17	genus	17	Alloprevotella	rs58212166	A	0.0359102	-0.161506	6.88e-06	0.0334	0.0586	0.0790697	20.2274
18	genus	18	Anaerofilum	rs10794359	T	0.02006	-0.0953524	2e-06	0.0262	-0.0126	0.630001	22.5945
19	genus	19	Anaerofilum	rs712981	A	0.0202902	0.10076	6.84e-07	0.0266	-0.0136	0.6102	24.6603
20	genus	20	Anaerofilum	rs79598899	C	0.0357284	0.182586	3.22e-07	0.0614	0.0024	0.9693	26.1159
21	genus	21	Anaerofilum	rs816292	T	0.02204	-0.113003	2.94e-07	0.0283	0.0244	0.3883	26.2877
22	genus	22	Anaerostipes	rs2396460	T	0.0109555	-0.0512653	2.88e-06	0.0259	0.0118	0.6489	21.8967
23	genus	23	Anaerostipes	rs62157625	T	0.0185548	0.088573	1.81e-06	0.0396	0.0236	0.5508	22.7872
24	genus	24	Anaerostipes	rs62215703	G	0.0136702	0.0644965	2.38e-06	0.0314	-0.0079	0.8012	22.2599
25	genus	25	Anaerostipes	rs6726833	C	0.0189408	-0.0877497	3.61e-06	0.0478	0.0044	0.9259	21.4631
26	genus	26	Anaerostipes	rs6854026	T	0.0109075	-0.0508482	3.14e-06	0.026	0.0133	0.6078	21.732
27	genus	27	Anaerostipes	rs78735375	A	0.0305304	-0.137429	6.75e-06	0.0658	0.068	0.3012	20.2623
28	genus	28	Anaerotruncus	rs1272208	G	0.0129831	-0.0611743	2.45e-06	0.0304	0.0513	0.0913398	22.2015
29	genus	29	Anaerotruncus	rs7984882	T	0.015849	0.0771346	1.13e-06	0.0421	-0.0069	0.8691	23.686
30	genus	30	Bacteroides	rs11585893	A	0.0147633	-0.0740746	5.24e-07	0.0303	-0.0036	0.9041	25.175
31	genus	31	Bacteroides	rs2023437	T	0.0167634	-0.0782324	3.06e-06	0.0395	-0.0027	0.9464	21.7796
32	genus	32	Bacteroides	rs9507307	C	0.0129128	0.0604456	2.85e-06	0.03	0.0025	0.9347	21.9124
33	genus	33	Barnesiella	rs113258194	A	0.0214121	0.098992	3.78e-06	0.0438	0.0094	0.83	21.3738
34	genus	34	Barnesiella	rs2428166	G	0.0337309	-0.165859	8.78e-07	0.1116	-0.0941	0.3992	24.178
35	genus	35	Barnesiella	rs62251337	A	0.0149374	-0.0690763	3.76e-06	0.037	-0.0084	0.8215	21.3849
36	genus	36	Bifidobacterium	rs182549	C	0.0127294	0.119703	5.27e-21	0.0264	-0.0073	0.782899	88.43
37	genus	37	Bifidobacterium	rs55888705	A	0.0121139	0.0546319	6.49e-06	0.0286	0.054	0.0594101	20.3389
38	genus	38	Bifidobacterium	rs56108664	T	0.0157926	0.0729971	3.8e-06	0.0387	0.0135	0.7274	21.3651
39	genus	39	Bifidobacterium	rs5746486	T	0.0120801	-0.0536216	9.04e-06	0.0265	0.005	0.8498	19.7034
40	genus	40	Bifidobacterium	rs7322849	T	0.0201813	0.112428	2.53e-08	0.0451	-0.0426	0.3452	31.0353
41	genus	41	Bilophila	rs11069458	T	0.015503	-0.0680947	1.12e-05	0.0334	0.0058	0.8618	19.2928
42	genus	42	Bilophila	rs1571225	C	0.0170621	0.0826826	1.26e-06	0.0347	0.0311	0.37	23.4834
43	genus	43	Bilophila	rs7802841	C	0.0137701	0.0670097	1.14e-06	0.0282	-0.0065	0.8169	23.6812
44	genus	44	Blautia	rs11149971	C	0.02339	0.117605	4.96e-07	0.0565	0.0193	0.732799	25.2808
45	genus	45	Blautia	rs115043014	G	0.043992	-0.206605	2.65e-06	0.0991	0.1378	0.1647	22.0565
46	genus	46	Blautia	rs4926264	T	0.0178239	0.0826207	3.56e-06	0.0418	0.085	0.0421396	21.4868
47	genus	47	Blautia	rs67794373	C	0.0123443	0.0601709	1.09e-06	0.031	0.0012	0.9692	23.7597
48	genus	48	Blautia	rs682885	A	0.0107359	-0.0493376	4.32e-06	0.0276	0.0162	0.5577	21.1194
49	genus	49	Butyricicoccus	rs56221232	T	0.0167401	0.0828027	7.56e-07	0.043	0.0944	0.0280098	24.4667
50	genus	50	Butyricimonas	rs113054641	G	0.0274574	-0.144881	1.32e-07	0.0631	0.0454	0.4723	27.8423
51	genus	51	Butyricimonas	rs62390301	T	0.0174893	-0.0872983	5.99e-07	0.0322	-0.0521	0.106	24.9154
52	genus	52	Butyricimonas	rs7083431	A	0.0144439	0.0703539	1.11e-06	0.029	-0.0173	0.5499	23.7252
53	genus	53	Butyricimonas	rs71428626	G	0.0289905	-0.133188	4.34e-06	0.0732	-0.046	0.5297	21.1067
54	genus	54	Butyricimonas	rs78453362	A	0.0327073	-0.14948	4.87e-06	0.0827	-0.0507	0.5394	20.8871
55	genus	55	Butyrivibrio	rs11761679	T	0.0321539	0.154775	1.48e-06	0.0374	0.0312	0.4039	23.1705
56	genus	56	Butyrivibrio	rs16941336	C	0.0267936	0.127488	1.95e-06	0.0307	0.0571	0.0632193	22.6398
57	genus	57	Butyrivibrio	rs72723662	C	0.0449336	0.224078	6.14e-07	0.0381	-0.0576	0.1307	24.8689
58	genus	58	Butyrivibrio	rs74622183	A	0.0428204	-0.201027	2.67e-06	0.0456	-0.0738	0.1055	22.0398
59	genus	59	Butyrivibrio	rs7763512	G	0.0253367	0.119846	2.24e-06	0.0262	-0.0086	0.741	22.374
60	genus	60	CandidatusSoleaferrea	rs10090365	A	0.0180989	-0.0834413	4.02e-06	0.0258	0.003	0.9064	21.2549
61	genus	61	CandidatusSoleaferrea	rs61825792	T	0.0231856	0.112199	1.3e-06	0.0353	0.05	0.1572	23.4176
62	genus	62	CandidatusSoleaferrea	rs6489992	A	0.0187031	-0.0840437	7e-06	0.0267	0.006	0.8205	20.1923
63	genus	63	Clostridiumsensustricto1	rs10804492	T	0.0136908	-0.0605433	9.77e-06	0.0325	0.0113	0.727601	19.5557
64	genus	64	Clostridiumsensustricto1	rs550843	T	0.0169209	-0.0783246	3.68e-06	0.029	0.0139	0.631899	21.4263
65	genus	65	Clostridiuminnocuumgroup	rs10074000	T	0.0227508	-0.102648	6.43e-06	0.0267	0.0123	0.644401	20.3567
66	genus	66	Clostridiuminnocuumgroup	rs10506058	A	0.0221926	0.0997048	7.03e-06	0.0261	-0.0236	0.3666	20.1844
67	genus	67	Clostridiuminnocuumgroup	rs61267978	T	0.0320875	0.14708	4.57e-06	0.0396	-0.0452	0.2536	21.0103
68	genus	68	Clostridiuminnocuumgroup	rs6577484	G	0.0360857	0.160425	8.76e-06	0.0431	0.028	0.515901	19.7639
69	genus	69	Collinsella	rs9541268	C	0.0197312	0.09597	1.15e-06	0.0451	-0.0025	0.9551	23.6572
70	genus	70	Coprobacter	rs11532348	C	0.0226826	-0.103931	4.61e-06	0.0363	0.0357	0.3248	20.9942
71	genus	71	Coprobacter	rs143662916	C	0.0540141	0.253264	2.75e-06	0.0765	0.0091	0.9053	21.9853
72	genus	72	Coprobacter	rs305411	A	0.0264518	0.129218	1.03e-06	0.0427	0.0152	0.721099	23.8638
73	genus	73	Coprococcus1	rs1762123	C	0.0198554	-0.0891532	7.12e-06	0.0426	-0.0213	0.616401	20.1612
74	genus	74	Coprococcus1	rs4277593	G	0.0109914	-0.0585649	9.92e-08	0.0262	-0.0255	0.3306	28.3904
75	genus	75	Coprococcus1	rs73031725	T	0.0355224	0.167591	2.38e-06	0.0743	0.1198	0.1067	22.2586
76	genus	76	Coprococcus2	rs6677933	C	0.0164216	-0.0804405	9.66e-07	0.0368	0.0554	0.1323	23.9948
77	genus	77	Coprococcus3	rs11080344	C	0.0113054	0.0516921	4.82e-06	0.0259	0.0125	0.6308	20.9062
78	genus	78	Coprococcus3	rs13394391	C	0.0150918	-0.0709302	2.6e-06	0.0358	-0.0666	0.0624396	22.0892
79	genus	79	Coprococcus3	rs7521171	G	0.0129279	-0.0596434	3.96e-06	0.0281	-0.0047	0.868	21.2849
80	genus	80	Coprococcus3	rs8100692	T	0.0113476	0.0577411	3.61e-07	0.026	0.0179	0.4912	25.8918
81	genus	81	.DefluviitaleaceaeUCG011	rs12500663	T	0.022771	-0.114704	4.72e-07	0.0507	0.0555	0.2733	25.3741
82	genus	82	.DefluviitaleaceaeUCG011	rs1582238	T	0.0167257	0.0805036	1.49e-06	0.027	0.0222	0.4113	23.1667
83	genus	83	.DefluviitaleaceaeUCG011	rs4344384	G	0.0156309	0.0715978	4.64e-06	0.0258	-0.0053	0.8381	20.9812
84	genus	84	.DefluviitaleaceaeUCG011	rs4677103	A	0.0197263	0.0977912	7.14e-07	0.0342	0.0041	0.9051	24.5758
85	genus	85	Desulfovibrio	rs16863365	A	0.0226964	0.109402	1.43e-06	0.0612	0.0349	0.569101	23.2349
86	genus	86	Dialister	rs10938938	G	0.0170915	-0.0773514	6.02e-06	0.0354	0.0534	0.1318	20.4822
87	genus	87	Dialister	rs11166701	G	0.013186	-0.0655301	6.71e-07	0.0259	0.0127	0.623499	24.6976
88	genus	88	Dorea	rs1469588	A	0.0120038	0.054228	6.25e-06	0.0293	0.0287	0.326	20.4086
89	genus	89	Dorea	rs78772518	A	0.0283609	0.13826	1.09e-06	0.0393	-0.1082	0.00594799	23.7657
90	genus	90	Eggerthella	rs2240838	A	0.0197653	0.0980582	7.01e-07	0.0262	0.0172	0.5109	24.6128
91	genus	91	Eggerthella	rs67490567	T	0.0245457	0.108495	9.87e-06	0.0298	0.0081	0.7855	19.5374
92	genus	92	Eggerthella	rs76663501	C	0.0378576	0.175349	3.62e-06	0.0586	0.0587	0.3165	21.4537
93	genus	93	Eisenbergiella	rs13258851	A	0.0302124	0.137001	5.77e-06	0.0371	-0.056	0.1312	20.5626
94	genus	94	Eisenbergiella	rs1508033	A	0.0195787	0.091546	2.93e-06	0.0281	0.0088	0.7546	21.8632
95	genus	95	Eisenbergiella	rs3812426	G	0.0224159	0.106447	2.05e-06	0.0358	0.001	0.9781	22.5505
96	genus	96	Enterorhabdus	rs114731706	T	0.0382298	0.182308	1.85e-06	0.0734	0.0486	0.5082	22.7409
97	genus	97	Enterorhabdus	rs3017103	A	0.0208995	0.0980897	2.69e-06	0.0329	-0.0318	0.3327	22.0281
98	genus	98	Enterorhabdus	rs73331712	T	0.055123	0.26199	2.01e-06	0.065	0.0538	0.4076	22.5893
99	genus	99	Erysipelatoclostridium	rs153017	G	0.015896	-0.072329	5.36e-06	0.0296	0.0089	0.763001	20.7039
100	genus	100	Erysipelatoclostridium	rs17804233	T	0.0144203	-0.0662914	4.28e-06	0.0258	-0.0137	0.596	21.1332
101	genus	101	Erysipelatoclostridium	rs622418	A	0.0143224	-0.0668051	3.1e-06	0.0259	0.0081	0.753	21.7563
102	genus	102	Erysipelatoclostridium	rs6474512	A	0.0143201	0.067015	2.87e-06	0.0266	-0.0201	0.4483	21.9003
103	genus	103	Erysipelatoclostridium	rs710230	T	0.0281514	0.143381	3.52e-07	0.0498	0.0172	0.7294	25.9409
104	genus	104	Erysipelatoclostridium	rs7221249	A	0.0142741	0.0839861	4.01e-09	0.0259	0.0699	0.00688399	34.619
105	genus	105	Erysipelatoclostridium	rs9590927	G	0.0143479	-0.0646003	6.72e-06	0.026	-0.0314	0.2267	20.2717
106	genus	106	ErysipelotrichaceaeUCG003	rs11666127	A	0.0161371	-0.0719187	8.32e-06	0.034	-0.0026	0.938	19.8626
107	genus	107	ErysipelotrichaceaeUCG003	rs11994308	C	0.0242503	0.115417	1.94e-06	0.0455	-0.0037	0.9358	22.6522
108	genus	108	ErysipelotrichaceaeUCG003	rs2044550	T	0.0136043	-0.0609347	7.5e-06	0.0319	0.0148	0.643	20.0622
109	genus	109	ErysipelotrichaceaeUCG003	rs28568391	A	0.0118741	-0.0583911	8.76e-07	0.026	0.0488	0.0597806	24.1822
110	genus	110	ErysipelotrichaceaeUCG003	rs62403464	T	0.0156516	-0.0731743	2.94e-06	0.0334	0.0387	0.2471	21.8576
111	genus	111	ErysipelotrichaceaeUCG003	rs76502207	T	0.0289929	0.144844	5.86e-07	0.0662	0.0108	0.8711	24.9584
112	genus	112	Escherichia.Shigella	rs1154904	A	0.0130644	-0.0613376	2.67e-06	0.0257	0.0121	0.6372	22.0431
113	genus	113	Escherichia.Shigella	rs62043827	T	0.0222343	0.100539	6.13e-06	0.0436	-0.1205	0.00575506	20.4468
114	genus	114	Eubacteriumbrachygroup	rs4862235	G	0.0225751	0.104806	3.44e-06	0.026	0.0203	0.4348	21.5533
115	genus	115	Eubacteriumcoprostanoligenesgroup	rs11720857	C	0.0144485	0.0630776	1.27e-05	0.0339	-0.0543	0.1094	19.0592
116	genus	116	Eubacteriumcoprostanoligenesgroup	rs11808093	T	0.0173724	0.0790287	5.39e-06	0.0357	0.0095	0.79	20.6943
117	genus	117	Eubacteriumcoprostanoligenesgroup	rs17159861	C	0.0168388	0.0962228	1.1e-08	0.042	-0.0875	0.0373999	32.6537
118	genus	118	Eubacteriumcoprostanoligenesgroup	rs76898927	G	0.0266375	0.123055	3.84e-06	0.057	-0.0878	0.1235	21.3409
119	genus	119	Eubacteriumcoprostanoligenesgroup	rs9648214	T	0.016431	-0.0828719	4.57e-07	0.0462	-0.0134	0.7718	25.4383
120	genus	120	Eubacteriumeligensgroup	rs265534	T	0.0120127	-0.0563756	2.69e-06	0.0259	-0.0371	0.1533	22.0242
121	genus	121	Eubacteriumeligensgroup	rs4583233	A	0.0128122	0.0670205	1.69e-07	0.0288	0.0026	0.9293	27.3633
122	genus	122	Eubacteriumeligensgroup	rs56080211	C	0.0282743	0.123093	1.34e-05	0.0489	-0.0582	0.2341	18.9531
123	genus	123	Eubacteriumeligensgroup	rs6923695	T	0.0229524	0.103268	6.82e-06	0.0518	0.028	0.5891	20.2428
124	genus	124	Eubacteriumfissicatenagroup	rs11818408	G	0.0237114	0.10585	8.04e-06	0.0265	0.0123	0.6417	19.9283
125	genus	125	Eubacteriumfissicatenagroup	rs1768152	T	0.0316186	0.139489	1.03e-05	0.0424	-0.0192	0.6511	19.4622
126	genus	126	Eubacteriumfissicatenagroup	rs6934739	A	0.0252788	0.111463	1.04e-05	0.0273	-0.0266	0.3298	19.4425
127	genus	127	Eubacteriumhalliigroup	rs10808115	A	0.0109922	-0.0504747	4.39e-06	0.0258	-0.0511	0.0477705	21.0851
128	genus	128	Eubacteriumhalliigroup	rs13116360	T	0.0297185	0.154124	2.15e-07	0.0523	0.0201	0.7	26.896
129	genus	129	Eubacteriumhalliigroup	rs60254196	A	0.0111865	-0.0522832	2.96e-06	0.026	-0.0328	0.2067	21.8442
130	genus	130	Eubacteriumhalliigroup	rs6425850	G	0.0133226	0.0628424	2.39e-06	0.0302	0.0038	0.8992	22.2498
131	genus	131	Eubacteriumhalliigroup	rs74018587	C	0.043822	0.208943	1.86e-06	0.0657	0.0351	0.5933	22.7337
132	genus	132	Eubacteriumnodatumgroup	rs11006576	A	0.024593	-0.110167	7.48e-06	0.0261	0.0156	0.549099	20.067
133	genus	133	Eubacteriumnodatumgroup	rs34297067	A	0.0341475	-0.186907	4.41e-08	0.0364	-0.0626	0.0859607	29.9593
134	genus	134	Eubacteriumnodatumgroup	rs7880204	T	0.0275303	-0.125454	5.19e-06	0.03	0.0017	0.9539	20.7656
135	genus	135	Eubacteriumoxidoreducensgroup	rs2973294	G	0.0195439	0.0923559	2.29e-06	0.0262	0.011	0.674401	22.331
136	genus	136	Eubacteriumoxidoreducensgroup	rs440215	C	0.0195294	0.0932766	1.79e-06	0.026	0.0406	0.1185	22.8122
137	genus	137	Eubacteriumrectalegroup	rs11044925	C	0.0217039	-0.0966788	8.41e-06	0.0413	0.1135	0.00599694	19.8421
138	genus	138	Eubacteriumrectalegroup	rs143694765	T	0.019779	0.0870025	1.09e-05	0.0429	-0.0344	0.4222	19.3489
139	genus	139	Eubacteriumrectalegroup	rs314726	T	0.0109486	0.0528824	1.37e-06	0.0259	0.0443	0.0881008	23.3293
140	genus	140	Eubacteriumrectalegroup	rs35398954	A	0.0174602	-0.0901402	2.44e-07	0.0353	-0.0488	0.1669	26.6526
141	genus	141	Eubacteriumruminantiumgroup	rs2116427	A	0.0182353	0.0911461	5.78e-07	0.0296	0.0608	0.04032	24.9833
142	genus	142	Eubacteriumruminantiumgroup	rs2229917	A	0.0323922	0.153538	2.14e-06	0.065	-0.0342	0.598401	22.4673
143	genus	143	Eubacteriumruminantiumgroup	rs6991627	C	0.0162304	0.0729382	6.99e-06	0.0259	-0.0381	0.1409	20.1953
144	genus	144	Eubacteriumruminantiumgroup	rs73139629	A	0.0247909	-0.115098	3.44e-06	0.0449	-0.0066	0.8831	21.555
145	genus	145	Eubacteriumventriosumgroup	rs11617697	A	0.0286241	-0.143349	5.5e-07	0.0568	0.0501	0.3781	25.0798
146	genus	146	Eubacteriumventriosumgroup	rs12889086	G	0.0116038	0.0533018	4.36e-06	0.0259	-0.0267	0.3038	21.1
147	genus	147	Eubacteriumventriosumgroup	rs12964517	G	0.0123453	0.0587198	1.97e-06	0.0287	-0.0179	0.5319	22.6237
148	genus	148	Eubacteriumventriosumgroup	rs16884680	G	0.0191909	-0.0906428	2.32e-06	0.0423	0.0046	0.913	22.3088
149	genus	149	Eubacteriumventriosumgroup	rs57199565	T	0.0160257	0.0783394	1.02e-06	0.034	0.0008	0.9802	23.8961
150	genus	150	Eubacteriumventriosumgroup	rs72783037	C	0.0143747	0.0658926	4.56e-06	0.0318	-0.0373	0.2414	21.0124
151	genus	151	Eubacteriumventriosumgroup	rs78250280	G	0.0164404	0.0749762	5.1e-06	0.0371	-0.0059	0.8743	20.7979
152	genus	152	Eubacteriumxylanophilumgroup	rs112176119	C	0.0245762	-0.113455	3.9e-06	0.0447	0.0171	0.701501	21.3119
153	genus	153	Eubacteriumxylanophilumgroup	rs17830032	G	0.0310515	-0.160597	2.32e-07	0.0478	-0.0128	0.789	26.7494
154	genus	154	Eubacteriumxylanophilumgroup	rs699510	C	0.0145314	0.0652347	7.15e-06	0.0319	-0.0109	0.7326	20.153
155	genus	155	Eubacteriumxylanophilumgroup	rs75586835	A	0.0263455	-0.114498	1.39e-05	0.0507	-0.076	0.1339	18.8878
156	genus	156	Faecalibacterium	rs11776390	T	0.017183	-0.078354	5.12e-06	0.0521	0.073	0.1612	20.7932
157	genus	157	Faecalibacterium	rs12753492	A	0.0149933	0.0641305	1.89e-05	0.0412	0.0062	0.8809	18.295
158	genus	158	Faecalibacterium	rs2835874	T	0.0196496	-0.0866356	1.04e-05	0.0699	0.0554	0.4286	19.4396
159	genus	159	FamilyXIIIAD3011group	rs11126423	C	0.0196301	0.0904399	4.08e-06	0.0455	-0.0128	0.778099	21.2263
160	genus	160	FamilyXIIIAD3011group	rs12314465	A	0.0197199	-0.0919724	3.1e-06	0.0466	-0.0139	0.7651	21.7523
161	genus	161	FamilyXIIIAD3011group	rs16840310	A	0.0122149	-0.0608052	6.43e-07	0.0263	-0.0407	0.1213	24.78
162	genus	162	FamilyXIIIAD3011group	rs62200412	C	0.0163834	-0.0800851	1.02e-06	0.0298	-0.0061	0.839	23.8943
163	genus	163	FamilyXIIIAD3011group	rs72730932	C	0.0177107	-0.0899559	3.79e-07	0.0442	-0.0508	0.25	25.7982
164	genus	164	FamilyXIIIUCG001	rs1426266	T	0.0137151	-0.0665521	1.22e-06	0.0291	-0.029	0.3204	23.5466
165	genus	165	FamilyXIIIUCG001	rs4907093	G	0.0130532	-0.0576625	9.98e-06	0.0263	0.0468	0.0752991	19.5144
166	genus	166	FamilyXIIIUCG001	rs62414802	C	0.013457	-0.0611904	5.44e-06	0.0298	-0.0078	0.7942	20.6762
167	genus	167	Flavonifractor	rs11811696	T	0.0241012	-0.116063	1.47e-06	0.0469	-0.0298	0.5254	23.1904
168	genus	168	Flavonifractor	rs12030302	A	0.0137467	-0.0692276	4.76e-07	0.0259	0.0013	0.9586	25.3607
169	genus	169	Fusicatenibacter	rs3303	T	0.020407	-0.0953657	2.97e-06	0.0534	-0.0039	0.9422	21.8387
170	genus	170	Fusicatenibacter	rs4378146	A	0.0125259	-0.0616691	8.51e-07	0.0297	-0.0274	0.3549	24.2392
171	genus	171	Fusicatenibacter	rs61633745	G	0.0158511	-0.0684026	1.59e-05	0.0326	0.0354	0.2777	18.622
172	genus	172	Fusicatenibacter	rs62353480	A	0.0145589	-0.0701397	1.45e-06	0.0345	0.0068	0.8438	23.2098
173	genus	173	Fusicatenibacter	rs7476505	A	0.0196183	-0.0880879	7.12e-06	0.0499	-0.0363	0.4669	20.1609
174	genus	174	Gordonibacter	rs16955299	G	0.0433538	-0.196423	5.88e-06	0.0434	0.0131	0.763001	20.5272
175	genus	175	Gordonibacter	rs3765837	T	0.0433608	-0.190729	1.09e-05	0.0501	0.0603	0.2291	19.348
176	genus	176	Gordonibacter	rs72714787	C	0.0377102	0.181405	1.51e-06	0.0383	-0.0444	0.2464	23.1409
177	genus	177	Gordonibacter	rs72939513	A	0.0490592	-0.21399	1.29e-05	0.0591	-0.0815	0.1676	19.0259
178	genus	178	Gordonibacter	rs7294633	C	0.0249946	0.12867	2.63e-07	0.0291	0.0096	0.741899	26.5009
179	genus	179	Haemophilus	rs111582866	G	0.026016	-0.124265	1.78e-06	0.046	-0.0422	0.3598	22.8149
180	genus	180	Haemophilus	rs4822728	T	0.0151388	0.0705861	3.12e-06	0.0259	0.0159	0.539	21.7399
181	genus	181	Haemophilus	rs76022354	C	0.0505504	0.244638	1.3e-06	0.0596	-0.0606	0.309	23.4205
182	genus	182	Haemophilus	rs9382510	C	0.0172649	-0.093521	6.07e-08	0.0293	0.0092	0.7541	29.3422
183	genus	183	Haemophilus	rs9895850	T	0.0416755	-0.192957	3.66e-06	0.0627	0.1451	0.0205499	21.4367
184	genus	184	Holdemanella	rs12513188	G	0.0195276	0.0903906	3.68e-06	0.0291	-0.0248	0.394	21.4263
185	genus	185	Holdemanella	rs1926302	G	0.0231421	-0.107972	3.08e-06	0.031	-0.0195	0.5302	21.7679
186	genus	186	Holdemanella	rs607782	T	0.0172515	-0.0854214	7.36e-07	0.0268	-0.0416	0.121	24.5177
187	genus	187	Holdemanella	rs73011279	T	0.0199336	-0.0961669	1.4e-06	0.0307	-0.0057	0.8532	23.2744
188	genus	188	Holdemanella	rs75764681	T	0.0598999	-0.283103	2.29e-06	0.0634	0.0101	0.8738	22.3376
189	genus	189	Holdemania	rs1867876	T	0.0162192	0.0842919	2.02e-07	0.0282	-0.0248	0.3792	27.0093
190	genus	190	Holdemania	rs3799996	C	0.0179446	0.0867473	1.34e-06	0.0348	-0.0403	0.2474	23.3691
191	genus	191	Holdemania	rs73139538	G	0.0327469	-0.148594	5.69e-06	0.0759	-0.0313	0.6798	20.5901
192	genus	192	Holdemania	rs967319	T	0.0176744	0.0788638	8.12e-06	0.0301	-0.0288	0.3391	19.9098
193	genus	193	Howardella	rs12452946	A	0.0228941	-0.105833	3.79e-06	0.0258	-0.056	0.03004	21.3696
194	genus	194	Howardella	rs17167098	G	0.0352068	-0.169366	1.5e-06	0.0377	-0.007	0.8518	23.1419
195	genus	195	Howardella	rs36081916	T	0.0402987	-0.18123	6.89e-06	0.0461	-0.0267	0.562	20.2244
196	genus	196	Howardella	rs58552303	C	0.024153	-0.111532	3.88e-06	0.0273	-0.031	0.2569	21.3236
197	genus	197	Hungatella	rs34471047	A	0.03349	-0.162871	1.15e-06	0.0338	-0.0217	0.5221	23.6514
198	genus	198	Intestinibacter	rs10805326	G	0.0139665	0.0775151	2.86e-08	0.0284	0.0417	0.1421	30.8034
199	genus	199	Intestinibacter	rs118030283	G	0.0324471	-0.151829	2.88e-06	0.0618	0.0225	0.7157	21.8956
200	genus	200	Intestinibacter	rs16938435	T	0.0235439	-0.112189	1.89e-06	0.0435	-0.0324	0.4564	22.706
201	genus	201	Intestinibacter	rs4327025	G	0.0154397	-0.0810346	1.53e-07	0.0331	-0.046	0.1649	27.5464
202	genus	202	Intestinibacter	rs447950	A	0.0136652	0.0628342	4.26e-06	0.0267	0.0224	0.4004	21.1426
203	genus	203	Intestinimonas	rs10262702	T	0.0194885	0.0918017	2.47e-06	0.0394	-0.0342	0.3846	22.1894
204	genus	204	Intestinimonas	rs11258178	A	0.0134139	0.0660742	8.4e-07	0.0259	-0.0142	0.5843	24.2636
205	genus	205	Intestinimonas	rs12226153	A	0.0306922	-0.151142	8.46e-07	0.108	-0.016	0.882	24.2502
206	genus	206	Intestinimonas	rs2276760	A	0.0152546	-0.0685233	7.06e-06	0.0303	0.027	0.3729	20.178
207	genus	207	Intestinimonas	rs4784055	T	0.038599	-0.175324	5.57e-06	0.0592	0.0933	0.1149	20.6315
208	genus	208	Lachnoclostridium	rs2385421	A	0.0180734	0.0746186	3.65e-05	0.0402	0.0231	0.5651	17.0457
209	genus	209	Lachnoclostridium	rs4738679	G	0.011404	-0.0520267	5.06e-06	0.0266	-0.0195	0.4632	20.813
210	genus	210	Lachnoclostridium	rs6112314	A	0.0108174	-0.0561715	2.07e-07	0.0274	-0.0293	0.2851	26.964
211	genus	211	Lachnoclostridium	rs72829893	G	0.0268103	0.117472	1.18e-05	0.0425	0.0359	0.3988	19.1985
212	genus	212	Lachnoclostridium	rs789029	C	0.0137974	-0.0641289	3.35e-06	0.0371	-0.0861	0.0203498	21.6029
213	genus	213	Lachnospira	rs4923324	G	0.0133387	-0.0617321	3.69e-06	0.0351	0.0331	0.345	21.4189
214	genus	214	Lachnospira	rs820968	C	0.0110533	0.0514242	3.28e-06	0.0259	-0.0429	0.0975798	21.6447
215	genus	215	LachnospiraceaeNC2004group	rs12127733	G	0.0246006	0.115182	2.84e-06	0.0336	-0.0488	0.1466	21.9217
216	genus	216	LachnospiraceaeNC2004group	rs3756315	A	0.0188397	-0.0883469	2.74e-06	0.0281	0.0369	0.1889	21.9905
217	genus	217	LachnospiraceaeNK4A136group	rs2880566	T	0.0134693	0.0599578	8.53e-06	0.0365	-0.0322	0.3766	19.8155
218	genus	218	LachnospiraceaeNK4A136group	rs59805249	T	0.0207982	0.0936162	6.76e-06	0.0444	0.041	0.3559	20.2605
219	genus	219	LachnospiraceaeNK4A136group	rs73044693	A	0.0229884	-0.10758	2.87e-06	0.0514	-0.0052	0.9192	21.9
220	genus	220	LachnospiraceaeNK4A136group	rs7832116	A	0.0151703	-0.0714756	2.46e-06	0.0388	0.0608	0.1168	22.1987
221	genus	221	LachnospiraceaeNK4A136group	rs954878	A	0.0109082	-0.0520656	1.81e-06	0.0268	-0.0156	0.5616	22.7821
222	genus	222	LachnospiraceaeUCG001	rs437876	T	0.0144768	0.0784637	5.96e-08	0.0272	0.0049	0.8565	29.3761
223	genus	223	LachnospiraceaeUCG001	rs573933	T	0.0232346	-0.107898	3.42e-06	0.042	-0.007	0.8676	21.5655
224	genus	224	LachnospiraceaeUCG001	rs74034332	G	0.0382637	0.168045	1.12e-05	0.0537	0.0565	0.2922	19.2877
225	genus	225	LachnospiraceaeUCG001	rs9386077	G	0.0235586	0.107167	5.39e-06	0.0385	0.0942	0.0144901	20.6931
226	genus	226	LachnospiraceaeUCG001	rs985416	C	0.0181807	0.0970258	9.46e-08	0.0335	0.0141	0.673101	28.4809
227	genus	227	LachnospiraceaeUCG004	rs12747809	G	0.0125685	-0.062197	7.47e-07	0.0286	0.0057	0.8409	24.4892
228	genus	228	LachnospiraceaeUCG004	rs2444793	C	0.0118188	-0.0542433	4.44e-06	0.0264	0.0191	0.471	21.0644
229	genus	229	LachnospiraceaeUCG004	rs2882478	G	0.0118338	-0.0577091	1.08e-06	0.0259	-0.0278	0.284	23.7814
230	genus	230	LachnospiraceaeUCG004	rs6656451	C	0.011947	-0.05436	5.36e-06	0.0259	-0.0661	0.01054	20.7034
231	genus	231	LachnospiraceaeUCG004	rs7804470	G	0.0118379	0.0546634	3.88e-06	0.0258	-0.0203	0.4301	21.3229
232	genus	232	LachnospiraceaeUCG008	rs10741777	T	0.0194791	-0.0973842	5.75e-07	0.028	-0.0093	0.7387	24.9941
233	genus	233	LachnospiraceaeUCG008	rs10793103	C	0.0181279	0.0974344	7.67e-08	0.026	0.0319	0.2205	28.8887
234	genus	234	LachnospiraceaeUCG008	rs10801803	G	0.0243085	-0.117029	1.48e-06	0.0369	-0.061	0.0982404	23.1778
235	genus	235	LachnospiraceaeUCG008	rs13024781	T	0.0168846	-0.0798769	2.24e-06	0.0259	0.0009	0.9732	22.3801
236	genus	236	LachnospiraceaeUCG008	rs29362	G	0.0175961	0.0845905	1.53e-06	0.0274	-0.0352	0.1991	23.1106
237	genus	237	LachnospiraceaeUCG008	rs61944774	A	0.0393797	0.179838	4.95e-06	0.0583	0.0139	0.8119	20.8554
238	genus	238	LachnospiraceaeUCG008	rs62277846	C	0.0212319	0.102292	1.45e-06	0.0328	0.0031	0.9244	23.2118
239	genus	239	LachnospiraceaeUCG010	rs11192447	A	0.024345	0.126592	1.99e-07	0.0598	0.0422	0.48	27.0392
240	genus	240	LachnospiraceaeUCG010	rs72894970	A	0.048528	0.218241	6.88e-06	0.0874	-0.0735	0.4004	20.2249
241	genus	241	LachnospiraceaeUCG010	rs9981767	A	0.0131994	0.0655062	6.95e-07	0.0297	-0.0114	0.6997	24.6295
242	genus	242	Lactobacillus	rs16861661	G	0.038148	-0.183147	1.58e-06	0.0523	0.0024	0.9634	23.0492
243	genus	243	Lactobacillus	rs7399658	G	0.0221883	-0.107134	1.38e-06	0.0338	0.0423	0.2104	23.3134
244	genus	244	Lactobacillus	rs921925	A	0.0203229	0.0985077	1.25e-06	0.0315	0.005	0.8746	23.4947
245	genus	245	Lactococcus	rs10417872	T	0.024522	0.118306	1.4e-06	0.0286	-0.0259	0.3662	23.2756
246	genus	246	Lactococcus	rs4766997	C	0.023839	0.114599	1.53e-06	0.0262	-0.0051	0.8461	23.1093
247	genus	247	Lactococcus	rs55910161	C	0.0307367	0.146426	1.9e-06	0.0414	-0.0032	0.9377	22.6946
248	genus	248	Marvinbryantia	rs1187983	C	0.0193174	-0.0935456	1.28e-06	0.0425	-0.0734	0.0842597	23.4502
249	genus	249	Marvinbryantia	rs2842896	C	0.0131146	-0.0649396	7.36e-07	0.0263	0	0.9987	24.5192
250	genus	250	Marvinbryantia	rs72948274	A	0.0272212	-0.126354	3.45e-06	0.053	-0.0229	0.6655	21.5459
251	genus	251	Methanobrevibacter	rs1334944	T	0.0255492	0.115197	6.52e-06	0.0288	0.0168	0.5595	20.3293
252	genus	252	Methanobrevibacter	rs6776814	T	0.0419905	-0.188956	6.8e-06	0.0924	-0.0194	0.8338	20.2498
253	genus	253	Methanobrevibacter	rs73457410	A	0.044466	0.218128	9.32e-07	0.053	0.0493	0.3525	24.0639
254	genus	254	Methanobrevibacter	rs894996	C	0.0456045	0.214213	2.64e-06	0.0506	0.0429	0.3962	22.0635
255	genus	255	Odoribacter	rs10423795	C	0.0121164	0.0550695	5.49e-06	0.0266	0	0.9994	20.6573
256	genus	256	Odoribacter	rs11041014	A	0.0150338	0.0666121	9.39e-06	0.0414	-0.0135	0.744801	19.6323
257	genus	257	Odoribacter	rs74553962	T	0.0264106	0.121449	4.26e-06	0.0494	0.042	0.3954	21.1461
258	genus	258	Odoribacter	rs77779484	G	0.0268526	-0.133489	6.65e-07	0.0542	0.0013	0.9812	24.7127
259	genus	259	Olsenella	rs72691585	C	0.0520814	-0.249079	1.73e-06	0.0381	-0.0801	0.0353297	22.8722
260	genus	260	Oscillibacter	rs11627628	T	0.0290223	0.143961	7.04e-07	0.0489	-0.0869	0.0754397	24.605
261	genus	261	Oscillibacter	rs16866406	A	0.0208795	0.0988765	2.18e-06	0.0357	-0.0446	0.2116	22.4256
262	genus	262	Oscillibacter	rs36095275	C	0.0156861	-0.0752368	1.62e-06	0.0263	-0.0281	0.2838	23.0054
263	genus	263	Oscillibacter	rs9393920	A	0.0151081	-0.0744662	8.27e-07	0.0271	0.0016	0.9517	24.294
264	genus	264	Oscillibacter	rs9650608	G	0.0152757	0.0707626	3.62e-06	0.0263	0.0247	0.3485	21.4588
265	genus	265	Oscillospira	rs12206468	G	0.0269733	-0.133016	8.17e-07	0.0479	0.0118	0.8054	24.3185
266	genus	266	Oxalobacter	rs36057338	G	0.0421439	0.207847	8.15e-07	0.0724	0.0248	0.731499	24.323
267	genus	267	Oxalobacter	rs4428215	G	0.0242237	0.130293	7.5e-08	0.0296	0.0681	0.0215001	28.9307
268	genus	268	Oxalobacter	rs6000536	C	0.0253804	-0.130992	2.45e-07	0.0346	-0.0255	0.4604	26.6374
269	genus	269	Oxalobacter	rs736744	C	0.0211262	0.117882	2.41e-08	0.0261	0.0299	0.2528	31.1352
270	genus	270	Parabacteroides	rs4236095	G	0.0157042	0.0761961	1.22e-06	0.0428	-0.0162	0.705399	23.5416
271	genus	271	Parabacteroides	rs60884758	C	0.0142249	-0.0702667	7.82e-07	0.0338	-0.0169	0.6178	24.4006
272	genus	272	Paraprevotella	rs145020347	A	0.0262323	-0.12465	2.02e-06	0.0368	0.0134	0.715501	22.5793
273	genus	273	Paraprevotella	rs17785622	A	0.0524304	0.248065	2.23e-06	0.0684	-0.0073	0.9146	22.3855
274	genus	274	Paraprevotella	rs2081023	A	0.0236507	-0.122561	2.19e-07	0.037	-0.0663	0.0728199	26.8543
275	genus	275	Paraprevotella	rs4756632	G	0.0289897	-0.138905	1.65e-06	0.0384	0.0019	0.9604	22.9589
276	genus	276	Paraprevotella	rs9602779	A	0.0220264	-0.106692	1.27e-06	0.0301	-0.023	0.445	23.4627
277	genus	277	Paraprevotella	rs9900242	A	0.0175212	-0.0852967	1.13e-06	0.0271	0.0149	0.582801	23.6994
278	genus	278	Parasutterella	rs10899911	A	0.0148151	-0.0717102	1.3e-06	0.0306	-0.0288	0.3474	23.4288
279	genus	279	Parasutterella	rs11715853	G	0.0146114	-0.0662952	5.7e-06	0.0283	-0.0015	0.9573	20.5864
280	genus	280	Parasutterella	rs2090816	A	0.0177315	0.0840967	2.11e-06	0.0338	0.0012	0.9711	22.494
281	genus	281	Parasutterella	rs35055552	T	0.0235433	0.109554	3.27e-06	0.0375	-0.0274	0.4654	21.6533
282	genus	282	Parasutterella	rs472307	T	0.0136616	0.0597435	1.23e-05	0.0263	0.0287	0.2741	19.1238
283	genus	283	Parasutterella	rs6809952	G	0.0150892	-0.0684957	5.64e-06	0.0295	-0.0087	0.766699	20.6062
284	genus	284	Parasutterella	rs7572229	G	0.0132736	0.066273	5.95e-07	0.0259	0.0571	0.0273899	24.9285
285	genus	285	Parasutterella	rs8039785	T	0.0133	0.0618345	3.33e-06	0.0258	0.0261	0.3117	21.6151
286	genus	286	Peptococcus	rs10031059	T	0.0225844	-0.121167	8.09e-08	0.0304	-0.0154	0.613999	28.7838
287	genus	287	Peptococcus	rs113946406	G	0.0238851	0.108541	5.51e-06	0.0303	-0.045	0.1371	20.6507
288	genus	288	Peptococcus	rs5770862	T	0.0356813	0.162018	5.61e-06	0.0447	-0.0233	0.6028	20.6179
289	genus	289	Peptococcus	rs62424012	G	0.0292136	0.137164	2.66e-06	0.0539	0.0295	0.5841	22.045
290	genus	290	Peptococcus	rs77681628	C	0.0387328	0.200307	2.32e-07	0.0473	-0.0278	0.5572	26.7446
291	genus	291	Phascolarctobacterium	rs1264476	T	0.0166041	0.0767335	3.81e-06	0.033	-0.0033	0.921	21.3569
292	genus	292	Phascolarctobacterium	rs130483	A	0.0143596	0.0655056	5.07e-06	0.0264	-0.0623	0.0180601	20.8101
293	genus	293	Phascolarctobacterium	rs56069061	G	0.0230694	-0.111306	1.4e-06	0.0519	-0.0014	0.9791	23.2789
294	genus	294	Phascolarctobacterium	rs75882962	T	0.0190575	0.0968661	3.72e-07	0.0391	0.0421	0.2812	25.8352
295	genus	295	Prevotella7	rs118038478	A	0.0468917	0.205676	1.15e-05	0.0506	-0.0516	0.308	19.2386
296	genus	296	Prevotella7	rs60261717	T	0.0331657	0.143393	1.54e-05	0.0375	0.0552	0.1411	18.6931
297	genus	297	Prevotella7	rs9608249	A	0.0336317	-0.158213	2.55e-06	0.0409	-0.0076	0.8525	22.1304
298	genus	298	Prevotella9	rs117271932	A	0.0440393	0.208089	2.3e-06	0.056	-0.003	0.9569	22.3263
299	genus	299	Prevotella9	rs12648235	T	0.0177676	0.0785902	9.72e-06	0.0306	-0.0347	0.257	19.5651
300	genus	300	Prevotella9	rs746764	T	0.0193245	-0.0915772	2.15e-06	0.0317	0.0264	0.4047	22.4573
301	genus	301	Prevotella9	rs9428102	A	0.0176068	-0.0778844	9.71e-06	0.0311	0.0588	0.0589495	19.5677
302	genus	302	RikenellaceaeRC9gutgroup	rs2900503	G	0.0326671	-0.172329	1.33e-07	0.0352	-0.0092	0.7948	27.8289
303	genus	303	RikenellaceaeRC9gutgroup	rs2998141	T	0.0293073	-0.136346	3.28e-06	0.0305	-0.0097	0.750699	21.644
304	genus	304	RikenellaceaeRC9gutgroup	rs4270579	G	0.0271041	-0.118021	1.33e-05	0.0278	-0.0178	0.5214	18.9605
305	genus	305	Romboutsia	rs61841503	G	0.0171454	0.092888	6.04e-08	0.0385	-0.0002	0.9961	29.351
306	genus	306	Romboutsia	rs77702691	A	0.0208544	-0.094406	5.99e-06	0.0456	-0.0345	0.4487	20.4928
307	genus	307	Roseburia	rs2160994	T	0.0112481	0.0550687	9.79e-07	0.0273	0.0065	0.8132	23.969
308	genus	308	Roseburia	rs329182	T	0.0152884	0.0690327	6.32e-06	0.0351	-0.0014	0.969	20.3885
309	genus	309	Ruminococcusgauvreauiigroup	rs12539819	C	0.0240684	0.110654	4.28e-06	0.0527	-0.07	0.1843	21.1367
310	genus	310	Ruminococcusgauvreauiigroup	rs2047242	A	0.0133738	-0.067603	4.31e-07	0.0308	0.0199	0.5176	25.552
311	genus	311	Ruminococcusgauvreauiigroup	rs71386687	T	0.02386	0.121037	3.92e-07	0.041	-0.0841	0.0400304	25.7333
312	genus	312	Ruminococcusgauvreauiigroup	rs9870933	A	0.0126072	0.0621643	8.19e-07	0.0264	0.0139	0.6002	24.3135
313	genus	313	Ruminococcusgnavusgroup	rs11597105	A	0.0250653	0.114673	4.76e-06	0.0324	0.0231	0.4766	20.9303
314	genus	314	Ruminococcusgnavusgroup	rs11864644	T	0.0318253	-0.139804	1.12e-05	0.0406	0.0546	0.1793	19.2971
315	genus	315	Ruminococcusgnavusgroup	rs13163520	G	0.0233883	-0.127377	5.15e-08	0.0333	-0.044	0.1858	29.6611
316	genus	316	Ruminococcusgnavusgroup	rs3124783	A	0.0249099	-0.11599	3.22e-06	0.0386	-0.0135	0.727601	21.6818
317	genus	317	Ruminococcusgnavusgroup	rs934940	A	0.0229588	-0.105045	4.75e-06	0.038	-0.0279	0.4631	20.9339
318	genus	318	Ruminococcustorquesgroup	rs17118317	C	0.0162972	0.0761244	3e-06	0.0382	0.0066	0.8619	21.8185
319	genus	319	Ruminococcustorquesgroup	rs2109479	G	0.0127785	0.0560629	1.15e-05	0.0296	-0.0128	0.666099	19.2482
320	genus	320	Ruminococcustorquesgroup	rs35866622	T	0.0109421	-0.0612024	2.23e-08	0.0272	0.019	0.4863	31.2848
321	genus	321	Ruminiclostridium5	rs10827477	A	0.0115163	-0.0547387	2e-06	0.0271	-0.0006	0.9826	22.5922
322	genus	322	Ruminiclostridium5	rs79968837	A	0.0193507	-0.0950311	9.06e-07	0.0586	-0.0356	0.5438	24.1177
323	genus	323	Ruminiclostridium6	rs12362316	A	0.0154466	0.0743588	1.48e-06	0.0306	0.0001	0.9967	23.1739
324	genus	324	Ruminiclostridium6	rs71414120	T	0.0406434	0.200894	7.7e-07	0.0587	-0.0761	0.1952	24.4317
325	genus	325	Ruminiclostridium6	rs73176030	T	0.013208	0.058665	8.93e-06	0.0291	-0.0421	0.147	19.7282
326	genus	326	Ruminiclostridium6	rs792058	G	0.0125423	0.0554234	9.92e-06	0.0262	0.0193	0.4616	19.5268
327	genus	327	Ruminiclostridium6	rs9555756	A	0.0176692	-0.0804138	5.34e-06	0.0464	0.0153	0.740901	20.7123
328	genus	328	Ruminiclostridium9	rs12040548	G	0.0122359	0.0570422	3.13e-06	0.029	0.0168	0.5623	21.733
329	genus	329	RuminococcaceaeNK4A214group	rs11586410	G	0.0169937	-0.0863422	3.76e-07	0.0358	-0.0235	0.5115	25.8149
330	genus	330	RuminococcaceaeNK4A214group	rs12731	A	0.0115053	-0.0527684	4.51e-06	0.0266	0.0135	0.6108	21.0353
331	genus	331	RuminococcaceaeNK4A214group	rs136761	G	0.0119155	-0.0587521	8.19e-07	0.0269	0.0214	0.4271	24.3122
332	genus	332	RuminococcaceaeNK4A214group	rs35559912	T	0.0203674	-0.0925071	5.57e-06	0.0398	-0.0666	0.0945192	20.6291
333	genus	333	RuminococcaceaeNK4A214group	rs5994253	A	0.0157621	-0.0811302	2.64e-07	0.0371	-0.0221	0.5513	26.4934
334	genus	334	RuminococcaceaeUCG002	rs113147300	A	0.0164562	-0.075842	4.05e-06	0.0376	0.0307	0.4143	21.2403
335	genus	335	RuminococcaceaeUCG002	rs12434503	G	0.0115278	0.0534331	3.57e-06	0.028	-0.0171	0.5418	21.4847
336	genus	336	RuminococcaceaeUCG002	rs62374283	T	0.0120654	-0.0581341	1.45e-06	0.0269	0.0303	0.2598	23.2154
337	genus	337	RuminococcaceaeUCG002	rs7120052	A	0.0135523	0.0624796	4.02e-06	0.0329	0.0067	0.8392	21.2544
338	genus	338	RuminococcaceaeUCG002	rs76847269	A	0.0356151	0.163508	4.41e-06	0.0814	-0.1129	0.1653	21.0771
339	genus	339	RuminococcaceaeUCG002	rs77564310	A	0.0140855	-0.0713093	4.14e-07	0.0317	0.0355	0.2629	25.6298
340	genus	340	RuminococcaceaeUCG003	rs11243416	T	0.0191203	-0.0925653	1.29e-06	0.0511	0.0402	0.4314	23.4372
341	genus	341	RuminococcaceaeUCG003	rs4452755	A	0.0134741	-0.0634463	2.49e-06	0.0273	-0.0129	0.637901	22.1725
342	genus	342	RuminococcaceaeUCG003	rs6759615	A	0.0200204	0.102523	3.04e-07	0.0434	-0.0466	0.283	26.2238
343	genus	343	RuminococcaceaeUCG003	rs73341548	T	0.0318674	-0.170045	9.5e-08	0.0558	0.0112	0.8412	28.4732
344	genus	344	RuminococcaceaeUCG004	rs12125734	G	0.0257417	0.133972	1.95e-07	0.0446	0.034	0.4449	27.0865
345	genus	345	RuminococcaceaeUCG004	rs6769553	A	0.0157451	0.0849743	6.78e-08	0.0292	0.0066	0.8211	29.1264
346	genus	346	RuminococcaceaeUCG004	rs7569771	A	0.0170308	-0.075914	8.29e-06	0.03	0.0229	0.4461	19.8689
347	genus	347	RuminococcaceaeUCG005	rs10950694	T	0.011412	0.0577628	4.16e-07	0.0269	-0.0033	0.9012	25.6196
348	genus	348	RuminococcaceaeUCG005	rs12604884	G	0.0143745	0.0675317	2.63e-06	0.0336	0.0279	0.405	22.0713
349	genus	349	RuminococcaceaeUCG005	rs7449320	C	0.0130836	0.0599163	4.66e-06	0.0306	-0.0246	0.4211	20.9717
350	genus	350	RuminococcaceaeUCG005	rs7555878	A	0.0125277	0.0586677	2.83e-06	0.03	-0.047	0.1176	21.9308
351	genus	351	RuminococcaceaeUCG009	rs113006825	T	0.0208035	-0.0928893	8e-06	0.0317	-0.0386	0.2229	19.937
352	genus	352	RuminococcaceaeUCG009	rs1550196	G	0.0262478	0.130842	6.2e-07	0.0435	-0.1143	0.00856407	24.8488
353	genus	353	RuminococcaceaeUCG009	rs2058609	A	0.017472	0.0816464	2.97e-06	0.029	0.0052	0.8569	21.8369
354	genus	354	RuminococcaceaeUCG010	rs12597105	G	0.0144415	0.0670855	3.4e-06	0.0329	-0.01	0.7616	21.5791
355	genus	355	RuminococcaceaeUCG010	rs682403	A	0.0124671	-0.0588161	2.39e-06	0.0258	0.0196	0.448	22.2566
356	genus	356	RuminococcaceaeUCG010	rs73218807	G	0.0367938	-0.166211	6.26e-06	0.0473	-0.0153	0.7461	20.4065
357	genus	357	RuminococcaceaeUCG011	rs12636310	G	0.0282037	0.132725	2.53e-06	0.0299	-0.0311	0.2983	22.1461
358	genus	358	RuminococcaceaeUCG011	rs12724320	C	0.0249229	-0.120881	1.23e-06	0.0266	-0.0072	0.7855	23.5243
359	genus	359	RuminococcaceaeUCG011	rs1416041	A	0.0339898	-0.182339	8.12e-08	0.0318	0.0241	0.4482	28.7781
360	genus	360	RuminococcaceaeUCG011	rs2729556	C	0.0233699	-0.109097	3.04e-06	0.0259	-0.02	0.4419	21.7928
361	genus	361	RuminococcaceaeUCG013	rs12485353	G	0.0130847	-0.0607903	3.39e-06	0.0299	0.0056	0.8504	21.5844
362	genus	362	RuminococcaceaeUCG013	rs12781711	C	0.0117477	-0.0656129	2.33e-08	0.0297	-0.0127	0.668299	31.1944
363	genus	363	RuminococcaceaeUCG013	rs2730183	G	0.0109907	-0.0488692	8.73e-06	0.0263	0.0188	0.4746	19.7704
364	genus	364	RuminococcaceaeUCG013	rs9313055	T	0.023446	0.105087	7.39e-06	0.0472	0.0244	0.6048	20.0892
365	genus	365	RuminococcaceaeUCG014	rs995642	C	0.0126417	0.060048	2.03e-06	0.0303	-0.0399	0.1872	22.5625
366	genus	366	Ruminococcus1	rs11783695	G	0.0161398	-0.0734114	5.4e-06	0.0355	0.0188	0.5975	20.6886
367	genus	367	Ruminococcus1	rs17781867	C	0.0211728	0.0999271	2.36e-06	0.0511	-0.016	0.754401	22.2746
368	genus	368	Ruminococcus1	rs7117576	A	0.0170891	0.0829505	1.21e-06	0.0452	0.0167	0.7116	23.5612
369	genus	369	Ruminococcus2	rs2846589	G	0.0116382	0.0522093	7.26e-06	0.0264	0.0143	0.589899	20.1246
370	genus	370	Ruminococcus2	rs2997412	A	0.0122325	-0.0568439	3.37e-06	0.029	0.0282	0.3313	21.5943
371	genus	371	Ruminococcus2	rs4400279	A	0.0120077	0.0546114	5.42e-06	0.0277	0.0437	0.1144	20.6844
372	genus	372	Ruminococcus2	rs4799823	C	0.0182263	0.0837001	4.38e-06	0.0336	0.0206	0.5405	21.0891
373	genus	373	Ruminococcus2	rs7635831	G	0.0129031	0.0618344	1.65e-06	0.0269	0.0308	0.2526	22.9652
374	genus	374	Ruminococcus2	rs78120384	A	0.0392045	-0.192815	8.73e-07	0.0448	-0.0143	0.7488	24.1887
375	genus	375	Sellimonas	rs13417181	T	0.0337521	0.166509	8.09e-07	0.031	0.0374	0.2276	24.3374
376	genus	376	Sellimonas	rs553697	T	0.0339099	-0.153767	5.77e-06	0.0334	0.0223	0.5055	20.5625
377	genus	377	Sellimonas	rs56203279	T	0.0269115	-0.124045	4.04e-06	0.0273	-0.0201	0.4625	21.2463
378	genus	378	Senegalimassilia	rs10221578	G	0.0171053	0.0775955	5.72e-06	0.0259	0.0622	0.0165299	20.5783
379	genus	379	Senegalimassilia	rs60364969	T	0.0177507	-0.0804647	5.81e-06	0.0268	0.0118	0.659699	20.5484
380	genus	380	Senegalimassilia	rs7225245	G	0.0170421	0.079173	3.39e-06	0.0262	-0.0379	0.1479	21.5828
381	genus	381	Slackia	rs16894137	C	0.0263047	-0.122792	3.04e-06	0.0382	0.007	0.8539	21.7909
382	genus	382	Slackia	rs35156985	T	0.0348085	-0.155709	7.7e-06	0.0651	-0.0916	0.1595	20.0105
383	genus	383	Slackia	rs8901	C	0.0186813	0.0934594	5.65e-07	0.0283	0.0246	0.3848	25.0283
384	genus	384	Streptococcus	rs10448310	A	0.0111324	-0.0517935	3.28e-06	0.0269	-0.0187	0.4883	21.6459
385	genus	385	Streptococcus	rs11110281	T	0.0227398	-0.137519	1.47e-09	0.0601	0.0484	0.4209	36.5722
386	genus	386	Streptococcus	rs11720390	G	0.0228121	0.107024	2.71e-06	0.0541	0.0335	0.535499	22.0105
387	genus	387	Streptococcus	rs1918540	G	0.0128148	0.059639	3.26e-06	0.0335	0.0182	0.5863	21.6589
388	genus	388	Streptococcus	rs6806351	T	0.0136647	-0.0633829	3.51e-06	0.0314	-0.0174	0.5801	21.515
389	genus	389	Streptococcus	rs957755	T	0.0143725	-0.0697379	1.22e-06	0.0372	-0.0237	0.5233	23.5436
390	genus	390	Subdoligranulum	rs3761728	T	0.0118866	-0.0543458	4.83e-06	0.0297	0.0427	0.1508	20.9033
391	genus	391	Subdoligranulum	rs6555306	T	0.0155463	-0.0740777	1.89e-06	0.0368	0.0278	0.4493	22.705
392	genus	392	Sutterella	rs13173038	A	0.0151627	-0.0718076	2.18e-06	0.03	-0.0443	0.1395	22.4278
393	genus	393	Sutterella	rs1581853	A	0.0127599	-0.0577573	6e-06	0.0264	0.0345	0.1914	20.4888
394	genus	394	Turicibacter	rs11666533	C	0.0248436	-0.111689	6.93e-06	0.0473	-0.0109	0.8171	20.2112
395	genus	395	Turicibacter	rs12603364	T	0.0225598	0.110861	8.92e-07	0.0362	0.0274	0.4486	24.1482
396	genus	396	Turicibacter	rs149744580	A	0.0315478	0.169883	7.25e-08	0.0579	0.0059	0.9189	28.9974
397	genus	397	Tyzzerella3	rs112102233	A	0.0477575	-0.216348	5.89e-06	0.0616	-0.0302	0.624001	20.5222
398	genus	398	Tyzzerella3	rs4904512	T	0.0250306	-0.117151	2.86e-06	0.0386	-0.0263	0.4966	21.9054
399	genus	399	Tyzzerella3	rs55799124	A	0.0238604	-0.11435	1.65e-06	0.0294	-0.0436	0.1379	22.9677
400	genus	400	Tyzzerella3	rs67476743	T	0.022208	0.132164	2.66e-09	0.0294	0.02	0.4953	35.4165
401	genus	401	Tyzzerella3	rs6920448	C	0.0305446	-0.141081	3.86e-06	0.0446	-0.0612	0.17	21.3337
402	genus	402	Tyzzerella3	rs7019909	T	0.0301626	0.144156	1.76e-06	0.0394	-0.007	0.86	22.8414
403	genus	403	Tyzzerella3	rs75091807	G	0.0383029	-0.184966	1.37e-06	0.0539	-0.0536	0.3205	23.3196
404	genus	404	unknowngenus	rs10517600	T	0.0139364	0.0626993	6.83e-06	0.0266	0.0046	0.8629	20.2406
405	genus	405	unknowngenus	rs13409132	A	0.0352154	-0.165419	2.64e-06	0.07	-0.1483	0.0341303	22.0649
406	genus	406	unknowngenus	rs28691777	C	0.0266996	0.137134	2.8e-07	0.0629	-0.0051	0.9348	26.3802
407	genus	407	unknowngenus	rs7538034	T	0.0165982	-0.078598	2.19e-06	0.0352	-0.0158	0.6536	22.4233
408	genus	408	unknowngenus	rs7725895	A	0.0240367	-0.116224	1.33e-06	0.0398	0.0375	0.3452	23.3797
409	genus	409	unknowngenus	rs2005426	A	0.0293672	-0.158558	6.7e-08	0.0368	-0.0239	0.515	29.1509
410	genus	410	unknowngenus	rs789069	A	0.0234459	-0.10413	8.94e-06	0.037	0.0308	0.4055	19.725
411	genus	411	unknowngenus	rs79790072	T	0.0488017	0.226103	3.6e-06	0.0744	-0.0078	0.9167	21.4655
412	genus	412	unknowngenus	rs7706512	G	0.0138979	0.0657351	2.25e-06	0.0259	-0.02	0.4399	22.3715
413	genus	413	unknowngenus	rs7801843	A	0.0194509	-0.0869495	7.81e-06	0.036	-0.0205	0.5689	19.9826
414	genus	414	unknowngenus	rs10872669	A	0.0275665	-0.123071	8.03e-06	0.0451	0.0032	0.9441	19.9317
415	genus	415	unknowngenus	rs17043770	G	0.0344092	-0.176886	2.74e-07	0.042	-0.0473	0.2604	26.4262
416	genus	416	unknowngenus	rs941000	C	0.0163382	0.0850266	1.95e-07	0.0269	-0.033	0.2196	27.0831
417	genus	417	unknowngenus	rs11606187	A	0.0326288	-0.154539	2.18e-06	0.0367	0.0371	0.3122	22.4324
418	genus	418	unknowngenus	rs2172426	C	0.0198947	-0.10212	2.85e-07	0.0263	0.0063	0.8094	26.348
419	genus	419	unknowngenus	rs60583455	T	0.021177	0.108934	2.69e-07	0.027	0.0003	0.9921	26.4604
420	genus	420	unknowngenus	rs11709800	T	0.016634	0.0879804	1.23e-07	0.0346	-0.0699	0.0435001	27.9756
421	genus	421	unknowngenus	rs17291611	A	0.0190904	-0.0905691	2.09e-06	0.0371	-0.0421	0.2566	22.5077
422	genus	422	unknowngenus	rs3010848	G	0.0146631	-0.0696728	2.02e-06	0.027	-0.0177	0.5118	22.5775
423	genus	423	unknowngenus	rs72819830	A	0.0467216	0.226767	1.21e-06	0.0782	-0.0796	0.3084	23.5571
424	genus	424	unknowngenus	rs111373036	A	0.0179766	-0.0858259	1.8e-06	0.037	-0.0537	0.1464	22.794
425	genus	425	unknowngenus	rs1032598	G	0.0189039	-0.0886426	2.74e-06	0.0347	0.036	0.2995	21.9877
426	genus	426	unknowngenus	rs35703006	G	0.0190779	0.0926669	1.19e-06	0.0301	-0.0121	0.6879	23.5933
427	genus	427	unknowngenus	rs553072	G	0.0230198	0.109193	2.1e-06	0.0334	-0.0856	0.01034	22.5005
428	genus	428	unknowngenus	rs7187855	A	0.0418308	0.199941	1.76e-06	0.062	-0.123	0.0474504	22.8462
429	genus	429	unknowngenus	rs11684166	A	0.0168349	-0.0769635	4.84e-06	0.0339	0.0857	0.0113501	20.9002
430	genus	430	unknowngenus	rs11809762	G	0.0190198	-0.0934634	8.92e-07	0.0327	0.0279	0.3941	24.1476
431	genus	431	unknowngenus	rs11904514	G	0.0249839	-0.109498	1.17e-05	0.0538	0.0031	0.9545	19.2086
432	genus	432	unknowngenus	rs12147596	C	0.0141609	-0.0719818	3.71e-07	0.0279	0.0043	0.8767	25.8383
433	genus	433	unknowngenus	rs72700702	T	0.0189005	-0.0917261	1.22e-06	0.041	0.0403	0.3249	23.5525
434	genus	434	unknowngenus	rs76532867	T	0.0242364	0.112353	3.56e-06	0.0667	-0.0438	0.5112	21.4897
435	genus	435	unknowngenus	rs13147561	A	0.0227994	-0.0993127	1.32e-05	0.0449	0.0206	0.645601	18.9742
436	genus	436	unknowngenus	rs55922055	T	0.0476043	-0.239699	4.77e-07	0.074	0.0725	0.3269	25.3537
437	genus	437	unknowngenus	rs740358	G	0.0264763	-0.130157	8.83e-07	0.0531	-0.1142	0.0315798	24.1668
438	genus	438	unknowngenus	rs9571849	T	0.0317376	0.137141	1.55e-05	0.0486	0.0159	0.7437	18.6718
439	genus	439	unknowngenus	rs10082444	C	0.0255182	-0.113716	8.34e-06	0.0352	0.0437	0.2145	19.8585
440	genus	440	unknowngenus	rs10892421	C	0.0213953	-0.103858	1.21e-06	0.026	-0.0201	0.4403	23.5636
441	genus	441	unknowngenus	rs11691923	G	0.0206883	-0.0923453	8.06e-06	0.0259	-0.0021	0.9353	19.9242
442	genus	442	unknowngenus	rs4766410	C	0.0212237	0.0969305	4.95e-06	0.0294	0.0728	0.0131999	20.8583
443	genus	443	Veillonella	rs34085484	C	0.0192509	0.0875029	5.48e-06	0.0362	0.0231	0.5233	20.6606
444	genus	444	Victivallis	rs11899949	G	0.0276239	0.130568	2.28e-06	0.028	-0.0202	0.4709	22.341
445	genus	445	Victivallis	rs1407532	A	0.0247199	0.113895	4.08e-06	0.0259	-0.0174	0.501601	21.2284
446	genus	446	Victivallis	rs173120	T	0.0290127	0.13381	3.99e-06	0.033	0.0044	0.8951	21.2715
447	genus	447	Victivallis	rs2546432	T	0.0249655	-0.110803	9.07e-06	0.0261	-0.0083	0.7508	19.6981
448	genus	448	Victivallis	rs4764863	G	0.0246058	0.121561	7.8e-07	0.0261	-0.0047	0.8579	24.4068
449	genus	449	Victivallis	rs9311659	C	0.0249545	0.113499	5.41e-06	0.0262	-0.021	0.4217	20.6864
450	family	1	Acidaminococcacea	rs6589457	A	0.0349516	0.165911	2.07e-06	0.059	-0.0523	0.3746	22.5328
451	family	2	Acidaminococcaceae	rs6923842	T	0.0169192	-0.0796106	2.53e-06	0.0407	0.0327	0.4221	22.1401
452	family	3	Actinomycetaceae	rs34583783	G	0.026427	0.123756	2.83e-06	0.0548	0.0264	0.630099	21.9299
453	family	4	Actinomycetaceae	rs58484246	T	0.0169007	0.0761407	6.63e-06	0.027	-0.0231	0.3921	20.2967
454	family	5	Alcaligenaceae	rs28480294	T	0.0115503	-0.0516967	7.61e-06	0.0271	-0.0472	0.0816808	20.0326
455	family	6	Alcaligenaceae	rs62191117	A	0.0133636	0.0684302	3.04e-07	0.032	0.0478	0.1362	26.221
456	family	7	Alcaligenaceae	rs62395635	T	0.0238514	0.110583	3.55e-06	0.0539	-0.0045	0.9336	21.4955
457	family	8	Alcaligenaceae	rs6969323	A	0.0129137	-0.0593564	4.3e-06	0.0312	-0.0348	0.265	21.127
458	family	9	Alcaligenaceae	rs74776516	T	0.0213287	-0.0944052	9.59e-06	0.0521	0.0376	0.47	19.5914
459	family	10	Alcaligenaceae	rs9537886	A	0.0110683	-0.0570888	2.5e-07	0.026	0.0391	0.1329	26.6038
460	family	11	Bacteroidaceae	rs11585893	A	0.0147633	-0.0740746	5.24e-07	0.0303	-0.0036	0.9041	25.175
461	family	12	Bacteroidaceae	rs17619981	T	0.0187002	0.0880978	2.46e-06	0.0378	-0.0436	0.2483	22.1941
462	family	13	Bacteroidaceae	rs2023437	T	0.0167634	-0.0782324	3.06e-06	0.0395	-0.0027	0.9464	21.7796
463	family	14	Bacteroidaceae	rs66474973	G	0.0164479	0.0812515	7.81e-07	0.0425	0.0052	0.9023	24.403
464	family	15	Bacteroidaceae	rs66710942	C	0.0107412	0.0488038	5.53e-06	0.0259	-0.018	0.4869	20.6443
465	family	16	Bacteroidaceae	rs9507307	C	0.0129128	0.0604456	2.85e-06	0.03	0.0025	0.9347	21.9124
466	family	17	BacteroidalesS24.7group	rs10872669	A	0.0275665	-0.123071	8.03e-06	0.0451	0.0032	0.9441	19.9317
467	family	18	BacteroidalesS24.8group	rs12748533	G	0.0172701	-0.0821108	1.99e-06	0.0286	-0.0501	0.0797609	22.6054
468	family	19	BacteroidalesS24.9group	rs17043770	G	0.0344092	-0.176886	2.74e-07	0.042	-0.0473	0.2604	26.4262
469	family	20	BacteroidalesS24.10group	rs61508842	T	0.0272389	0.122574	6.8e-06	0.0457	0.0047	0.9182	20.2498
470	family	21	BacteroidalesS24.11group	rs689695	C	0.0167057	0.0814578	1.08e-06	0.0284	0.0202	0.477	23.7759
471	family	22	BacteroidalesS24.12group	rs738193	T	0.0165856	0.0847328	3.24e-07	0.027	0.0154	0.5681	26.1
472	family	23	BacteroidalesS24.13group	rs941000	C	0.0163382	0.0850266	1.95e-07	0.0269	-0.033	0.2196	27.0831
473	family	24	Bifidobacteriaceae	rs13020688	G	0.0122081	0.0584045	1.72e-06	0.0283	0.0017	0.9515	22.8872
474	family	25	Bifidobacteriaceae	rs182549	C	0.0126703	0.11707	2.47e-20	0.0264	-0.0073	0.782899	85.3717
475	family	26	Bifidobacteriaceae	rs4957061	T	0.0116907	0.0569873	1.09e-06	0.0264	0.0343	0.1944	23.7614
476	family	27	Bifidobacteriaceae	rs55888705	A	0.0120586	0.053673	8.55e-06	0.0286	0.054	0.0594101	19.8114
477	family	28	Bifidobacteriaceae	rs6899771	A	0.0202604	-0.0914312	6.4e-06	0.043	-0.0638	0.1378	20.3655
478	family	29	Bifidobacteriaceae	rs7322849	T	0.0200996	0.110676	3.66e-08	0.0451	-0.0426	0.3452	30.3202
479	family	30	Bifidobacteriaceae	rs857444	C	0.0120669	0.0553965	4.42e-06	0.0268	0.0005	0.9865	21.0752
480	family	31	Christensenellaceae	rs12380890	A	0.0111047	-0.0503972	5.67e-06	0.0259	-0.0263	0.3113	20.5966
481	family	32	Christensenellaceae	rs12657403	A	0.0171887	0.078108	5.52e-06	0.0586	0.0048	0.9349	20.6493
482	family	33	Christensenellaceae	rs4076564	G	0.039209	-0.188623	1.5e-06	0.0573	0.0759	0.1857	23.1429
483	family	34	Christensenellaceae	rs62573205	G	0.0133503	-0.0654804	9.35e-07	0.0323	0.0292	0.3661	24.057
484	family	35	Christensenellaceae	rs77867022	G	0.0379589	-0.160443	2.37e-05	0.0499	0.0081	0.8715	17.8656
485	family	36	Clostridiaceae1	rs12186080	G	0.016246	0.0748236	4.11e-06	0.0349	0.0158	0.651	21.2122
486	family	37	Clostridiaceae1	rs2795528	G	0.0390911	-0.180969	3.67e-06	0.0565	-0.0047	0.9339	21.4315
487	family	38	Clostridiaceae1	rs4723021	T	0.0241944	-0.106376	1.1e-05	0.0517	0.0951	0.0658294	19.3313
488	family	39	ClostridialesvadinBB60group	rs118104867	C	0.0455098	0.214464	2.45e-06	0.0508	-0.0167	0.741899	22.2075
489	family	40	ClostridialesvadinBB60group	rs13409132	A	0.0352154	-0.165419	2.64e-06	0.07	-0.1483	0.0341303	22.0649
490	family	41	ClostridialesvadinBB60group	rs17121075	G	0.0172234	0.0769254	7.96e-06	0.0315	-0.0285	0.3657	19.9482
491	family	42	ClostridialesvadinBB60group	rs28691777	C	0.0266996	0.137134	2.8e-07	0.0629	-0.0051	0.9348	26.3802
492	family	43	ClostridialesvadinBB60group	rs55682560	C	0.0261319	-0.131519	4.83e-07	0.048	0.0685	0.1536	25.3302
493	family	44	ClostridialesvadinBB60group	rs6588624	G	0.0138147	-0.0662317	1.63e-06	0.0259	-0.0127	0.624901	22.9853
494	family	45	ClostridialesvadinBB60group	rs66714985	A	0.0252447	0.116908	3.64e-06	0.0429	-0.0172	0.6888	21.446
495	family	46	ClostridialesvadinBB60group	rs7226487	A	0.0138701	-0.0643682	3.47e-06	0.0258	0.0052	0.8397	21.5368
496	family	47	ClostridialesvadinBB60group	rs7538034	T	0.0165982	-0.078598	2.19e-06	0.0352	-0.0158	0.6536	22.4233
497	family	48	ClostridialesvadinBB60group	rs7725895	A	0.0240367	-0.116224	1.33e-06	0.0398	0.0375	0.3452	23.3797
498	family	49	Coriobacteriaceae	rs1397793	G	0.0112446	-0.0498855	9.15e-06	0.0284	0.0305	0.2834	19.6815
499	family	50	Coriobacteriaceae	rs1816223	A	0.0129006	-0.0586265	5.51e-06	0.0323	-0.043	0.1832	20.6523
500	family	51	Coriobacteriaceae	rs240104	T	0.0126849	-0.0603429	1.96e-06	0.0288	-0.0343	0.2335	22.6296
501	family	52	Coriobacteriaceae	rs34739816	G	0.0207666	0.0965017	3.37e-06	0.0556	0.0337	0.5441	21.5943
502	family	53	Coriobacteriaceae	rs45480394	T	0.0113307	-0.0504262	8.57e-06	0.027	-0.0419	0.1205	19.8061
503	family	54	Coriobacteriaceae	rs719099	A	0.0155815	0.0778402	5.86e-07	0.0433	-0.0191	0.6598	24.9568
504	family	55	Defluviitaleaceae	rs112893842	T	0.0232545	0.110761	1.91e-06	0.0453	0.0129	0.7752	22.6862
505	family	56	Defluviitaleaceae	rs1582238	T	0.0167061	0.0801923	1.59e-06	0.027	0.0222	0.4113	23.0417
506	family	57	Defluviitaleaceae	rs2357086	T	0.0218162	-0.111566	3.16e-07	0.0504	0.0607	0.2288	26.1521
507	family	58	Defluviitaleaceae	rs4344384	G	0.0156121	0.0708803	5.62e-06	0.0258	-0.0053	0.8381	20.6124
508	family	59	Defluviitaleaceae	rs4677103	A	0.0197033	0.0977203	7.06e-07	0.0342	0.0041	0.9051	24.5976
509	family	60	Defluviitaleaceae	rs55658617	T	0.0361844	0.177314	9.57e-07	0.0703	0.0661	0.347	24.0128
510	family	61	Defluviitaleaceae	rs9608282	T	0.0299429	0.139014	3.44e-06	0.0722	0.0358	0.6203	21.554
511	family	62	Defluviitaleaceae	rs9725395	A	0.0295185	-0.138357	2.77e-06	0.0407	-0.021	0.6056	21.9691
512	family	63	Desulfovibrionaceae	rs17791387	A	0.0154381	-0.0729251	2.32e-06	0.0442	0.0118	0.7902	22.3135
513	family	64	Desulfovibrionaceae	rs2692012	A	0.0253568	0.114231	6.64e-06	0.0565	-0.0551	0.3297	20.2944
514	family	65	Desulfovibrionaceae	rs2838334	G	0.012423	0.0571419	4.23e-06	0.0271	0.0503	0.0631306	21.1572
515	family	66	Desulfovibrionaceae	rs3935584	C	0.0115757	-0.0525838	5.56e-06	0.0259	-0.0031	0.9047	20.6351
516	family	67	Desulfovibrionaceae	rs4506934	C	0.020138	-0.0943381	2.81e-06	0.0403	0.0436	0.2802	21.9453
517	family	68	Desulfovibrionaceae	rs6058181	C	0.0166111	0.0834742	5.03e-07	0.0351	0.0491	0.1613	25.2528
518	family	69	Desulfovibrionaceae	rs72647048	T	0.017089	-0.0770089	6.6e-06	0.0409	-0.0328	0.423	20.307
519	family	70	Enterobacteriaceae	rs78143293	A	0.0170415	-0.0848521	6.39e-07	0.0396	-0.0485	0.221	24.7918
520	family	71	Enterobacteriaceae	rs79757635	C	0.0171286	0.0758597	9.47e-06	0.0384	0.0308	0.423	19.6146
521	family	72	Erysipelotrichaceae	rs10781552	C	0.0116074	-0.0552212	1.96e-06	0.0287	-0.0035	0.9032	22.6329
522	family	73	Erysipelotrichaceae	rs2300774	G	0.0106784	0.0524152	9.18e-07	0.026	-0.0417	0.1087	24.0937
523	family	74	Erysipelotrichaceae	rs290833	T	0.0111376	-0.0497374	7.98e-06	0.026	-0.0084	0.746	19.9425
524	family	75	Erysipelotrichaceae	rs35161940	T	0.0167641	-0.0806041	1.52e-06	0.0419	0.0144	0.7305	23.1182
525	family	76	Erysipelotrichaceae	rs62504403	C	0.0127883	0.0681159	1e-07	0.0326	-0.0332	0.3091	28.3706
526	family	77	Erysipelotrichaceae	rs7234058	T	0.0194091	-0.0945759	1.1e-06	0.0452	-0.0318	0.4823	23.7438
527	family	78	Erysipelotrichaceae	rs8003149	C	0.0116888	0.0538798	4.04e-06	0.0274	-0.0239	0.3833	21.2477
528	family	79	FamilyXI	rs11547158	A	0.0372795	-0.177599	1.9e-06	0.0379	0.0295	0.4359	22.6957
529	family	80	FamilyXI	rs17379710	T	0.0252125	-0.116383	3.91e-06	0.0262	0.0044	0.8655	21.3084
530	family	81	FamilyXI	rs2155352	A	0.0302319	-0.150538	6.38e-07	0.0306	-0.012	0.6936	24.7947
531	family	82	FamilyXI	rs2156611	T	0.0251099	-0.112486	7.47e-06	0.0258	-0.0093	0.7175	20.0683
532	family	83	FamilyXI	rs3733511	A	0.0274718	0.128253	3.03e-06	0.0283	-0.0157	0.580301	21.7954
533	family	84	FamilyXI	rs697771	A	0.0251491	-0.117677	2.88e-06	0.026	-0.0167	0.5197	21.8947
534	family	85	FamilyXIII	rs3098182	G	0.011014	0.0508511	3.89e-06	0.0258	0.0133	0.606301	21.3161
535	family	86	FamilyXIII	rs482905	G	0.012717	0.0596528	2.72e-06	0.0298	0.0022	0.9415	22.0035
536	family	87	FamilyXIII	rs6501525	A	0.0115587	0.0561559	1.18e-06	0.0273	-0.0128	0.639501	23.6032
537	family	88	FamilyXIII	rs6797051	C	0.0171364	-0.0805984	2.56e-06	0.0443	0.0308	0.4875	22.1214
538	family	89	FamilyXIII	rs7514702	T	0.0141626	-0.0663236	2.83e-06	0.0362	-0.0376	0.2981	21.9307
539	family	90	Lachnospiraceae	rs10402491	C	0.014851	0.0661701	8.37e-06	0.0346	0.0302	0.3816	19.8525
540	family	91	Lachnospiraceae	rs11139361	T	0.0110503	0.0494463	7.65e-06	0.0276	-0.0249	0.367	20.0224
541	family	92	Lachnospiraceae	rs112040820	A	0.0117086	0.0549584	2.68e-06	0.0295	0.0183	0.5349	22.0323
542	family	93	Lachnospiraceae	rs11979110	T	0.0105069	-0.0500924	1.86e-06	0.0259	-0.0056	0.8274	22.7299
543	family	94	Lachnospiraceae	rs2159863	A	0.0128742	-0.0585831	5.35e-06	0.0336	-0.0042	0.8993	20.7063
544	family	95	Lachnospiraceae	rs35524804	T	0.0125216	-0.0607481	1.23e-06	0.0314	-0.015	0.632501	23.5368
545	family	96	Lachnospiraceae	rs79086868	T	0.0164472	0.0776723	2.33e-06	0.043	0.0486	0.2585	22.3022
546	family	97	Lachnospiraceae	rs9929145	G	0.0245233	-0.125721	2.95e-07	0.0594	0.0497	0.4031	26.282
547	family	98	Lactobacillaceae	rs16861661	G	0.0379293	-0.193287	3.47e-07	0.0523	0.0024	0.9634	25.9691
548	family	99	Lactobacillaceae	rs7399658	G	0.0220312	-0.10457	2.07e-06	0.0338	0.0423	0.2104	22.5287
549	family	100	Lactobacillaceae	rs768253	T	0.0170604	-0.0792344	3.41e-06	0.0259	-0.0171	0.5093	21.5699
550	family	101	Lactobacillaceae	rs921925	A	0.0201687	0.0999419	7.22e-07	0.0315	0.005	0.8746	24.5549
551	family	102	Methanobacteriaceae	rs10202904	T	0.0235357	-0.121754	2.3e-07	0.0264	0.0182	0.4893	26.7615
552	family	103	Methanobacteriaceae	rs10424197	G	0.0247517	-0.111274	6.94e-06	0.0298	-0.0468	0.1166	20.2106
553	family	104	Methanobacteriaceae	rs6508769	T	0.0344519	0.153519	8.35e-06	0.0365	0.028	0.443	19.8564
554	family	105	Methanobacteriaceae	rs6776814	T	0.0411825	-0.199566	1.26e-06	0.0924	-0.0194	0.8338	23.4827
555	family	106	Methanobacteriaceae	rs73457410	A	0.0436695	0.21534	8.18e-07	0.053	0.0493	0.3525	24.316
556	family	107	Methanobacteriaceae	rs75208022	C	0.048763	-0.227245	3.16e-06	0.0441	0.1049	0.0174502	21.7173
557	family	108	Methanobacteriaceae	rs894996	C	0.0449076	0.216999	1.35e-06	0.0506	0.0429	0.3962	23.3495
558	family	109	Oxalobacteraceae	rs1569853	T	0.0281704	-0.140043	6.65e-07	0.0396	0.031	0.4339	24.7136
559	family	110	Oxalobacteraceae	rs36057338	G	0.0398742	0.181604	5.25e-06	0.0724	0.0248	0.731499	20.7427
560	family	111	Oxalobacteraceae	rs4428215	G	0.0230053	0.12561	4.76e-08	0.0296	0.0681	0.0215001	29.8121
561	family	112	Oxalobacteraceae	rs6000536	C	0.0241355	-0.118383	9.35e-07	0.0346	-0.0255	0.4604	24.0583
562	family	113	Oxalobacteraceae	rs736744	C	0.0200648	0.105642	1.4e-07	0.0261	0.0299	0.2528	27.7207
563	family	114	Oxalobacteraceae	rs934049	G	0.0238636	0.109751	4.24e-06	0.0318	0.0373	0.2405	21.1518
564	family	115	Pasteurellaceae	rs10965428	C	0.0258219	-0.119902	3.43e-06	0.0561	-0.1318	0.01882	21.5614
565	family	116	Pasteurellaceae	rs111582866	G	0.0256403	-0.113957	8.81e-06	0.046	-0.0422	0.3598	19.7532
566	family	117	Pasteurellaceae	rs16970009	A	0.0429572	0.187381	1.29e-05	0.0926	0.0426	0.6458	19.0275
567	family	118	Pasteurellaceae	rs35510	A	0.0264958	0.122729	3.62e-06	0.0642	0.0908	0.1574	21.4557
568	family	119	Pasteurellaceae	rs6972479	A	0.0175366	-0.0781862	8.25e-06	0.0321	0.0346	0.2811	19.8779
569	family	120	Pasteurellaceae	rs76022354	C	0.0500406	0.24289	1.21e-06	0.0596	-0.0606	0.309	23.5599
570	family	121	Pasteurellaceae	rs9382510	C	0.0169965	-0.0881865	2.12e-07	0.0293	0.0092	0.7541	26.9207
571	family	122	Pasteurellaceae	rs9938097	T	0.0158024	-0.0710386	6.94e-06	0.0266	-0.0928	0.000484005	20.2088
572	family	123	Peptococcaceae	rs12634826	T	0.0150931	-0.0739885	9.48e-07	0.0271	0.035	0.1968	24.0309
573	family	124	Peptococcaceae	rs12992764	T	0.0141137	0.0684213	1.25e-06	0.0263	-0.0297	0.2585	23.5018
574	family	125	Peptococcaceae	rs4990837	A	0.0185869	0.0910387	9.68e-07	0.0326	0.0025	0.9379	23.9903
575	family	126	Peptostreptococcaceae	rs10805326	G	0.012276	0.0566637	3.92e-06	0.0284	0.0417	0.1421	21.3058
576	family	127	Peptostreptococcaceae	rs117020988	C	0.0372126	0.182411	9.49e-07	0.0478	0.0231	0.628599	24.0282
577	family	128	Peptostreptococcaceae	rs12377846	C	0.0511627	-0.252	8.42e-07	0.0771	-0.1533	0.0468198	24.2602
578	family	129	Peptostreptococcaceae	rs1520207	C	0.0112476	0.0525658	2.96e-06	0.0259	-0.0353	0.1736	21.8417
579	family	130	Peptostreptococcaceae	rs4692811	C	0.0126913	0.0642075	4.21e-07	0.0273	0.0354	0.1944	25.5953
580	family	131	Peptostreptococcaceae	rs59865771	C	0.0127192	-0.0573764	6.45e-06	0.0273	-0.0645	0.0180901	20.3492
581	family	132	Peptostreptococcaceae	rs61841503	G	0.0161331	0.0919658	1.19e-08	0.0385	-0.0002	0.9961	32.4951
582	family	133	Peptostreptococcaceae	rs6721459	A	0.0111975	0.0509823	5.29e-06	0.0263	0.0187	0.4768	20.7299
583	family	134	Peptostreptococcaceae	rs76982728	T	0.0266923	0.124203	3.27e-06	0.0901	-0.0314	0.727301	21.6516
584	family	135	Peptostreptococcaceae	rs9573934	C	0.0141533	-0.0687189	1.2e-06	0.0348	0.0239	0.4923	23.5743
585	family	136	Porphyromonadaceae	rs17065783	A	0.0122235	-0.059133	1.31e-06	0.0354	-0.0442	0.2119	23.4028
586	family	137	Porphyromonadaceae	rs1980561	A	0.0109284	-0.0485289	8.97e-06	0.0259	0.0246	0.3417	19.7192
587	family	138	Porphyromonadaceae	rs6953849	A	0.0150724	0.0718149	1.89e-06	0.0336	-0.005	0.8824	22.7019
588	family	139	Porphyromonadaceae	rs7330827	T	0.0237355	-0.103842	1.21e-05	0.0543	0.0094	0.8621	19.1403
589	family	140	Prevotellacea	rs12118202	T	0.0147265	-0.0751986	3.28e-07	0.0334	0.0215	0.5192	26.0747
590	family	141	Prevotellacea	rs2206482	T	0.0117486	-0.0569105	1.27e-06	0.0264	-0.0188	0.478	23.4644
591	family	142	Prevotellacea	rs2278540	G	0.0123265	0.0554249	6.91e-06	0.0269	-0.0061	0.8203	20.2177
592	family	143	Prevotellacea	rs3860225	A	0.0167936	0.083936	5.79e-07	0.0447	-0.0442	0.3228	24.9809
593	family	144	Prevotellacea	rs4685827	T	0.0145407	-0.0679529	2.96e-06	0.0302	0.0287	0.3416	21.8396
594	family	145	Prevotellacea	rs7252711	A	0.0161926	-0.0740876	4.75e-06	0.0415	-0.0763	0.0660207	20.9343
595	family	146	Prevotellacea	rs912860	G	0.0483124	-0.229046	2.13e-06	0.0855	-0.0356	0.677599	22.4765
596	family	147	Prevotellacea	rs9586501	G	0.0127329	0.0592681	3.24e-06	0.0293	-0.0215	0.4635	21.6663
597	family	148	Prevotellacea	rs9958960	G	0.0173611	-0.0914807	1.37e-07	0.0358	0.0297	0.4059	27.7653
598	family	149	Rhodospirillaceae	rs1035406	G	0.0250863	-0.11354	6.01e-06	0.0405	-0.075	0.0638499	20.4845
599	family	150	Rhodospirillaceae	rs11591293	G	0.0158724	0.0743184	2.84e-06	0.0261	-0.0035	0.892	21.9233
600	family	151	Rhodospirillaceae	rs1549633	A	0.0218634	0.0999312	4.86e-06	0.0405	-0.0067	0.8682	20.8914
601	family	152	Rhodospirillaceae	rs16855101	C	0.0250471	0.119409	1.87e-06	0.0381	0.0275	0.4709	22.7278
602	family	153	Rhodospirillaceae	rs3754624	C	0.0200064	0.0971389	1.2e-06	0.0338	-0.0349	0.3018	23.5748
603	family	154	Rhodospirillaceae	rs61933850	G	0.0360647	0.164808	4.88e-06	0.038	0.0843	0.0263202	20.8831
604	family	155	Rhodospirillaceae	rs6679026	T	0.0251088	0.111984	8.2e-06	0.0426	0.0857	0.0443803	19.8911
605	family	156	Rhodospirillaceae	rs74354280	C	0.0204907	-0.0911896	8.58e-06	0.0287	0.0272	0.3442	19.8051
606	family	157	Rhodospirillaceae	rs9813022	A	0.0163583	-0.0842444	2.61e-07	0.0267	-0.0005	0.9837	26.5219
607	family	158	Rikenellaceae	rs1939881	G	0.0206213	-0.105589	3.05e-07	0.0551	0.0061	0.9112	26.2187
608	family	159	Rikenellaceae	rs2447496	G	0.0121904	-0.0549203	6.63e-06	0.0293	-0.019	0.517101	20.2968
609	family	160	Rikenellaceae	rs4264350	T	0.0108555	-0.0526393	1.24e-06	0.026	-0.005	0.8464	23.5137
610	family	161	Rikenellaceae	rs59663348	G	0.0125048	0.0570915	4.98e-06	0.03	-0.0088	0.7685	20.8446
611	family	162	Rikenellaceae	rs6837275	A	0.011887	0.0570355	1.6e-06	0.0283	-0.0039	0.8915	23.0222
612	family	163	Rikenellaceae	rs74474130	T	0.0295688	0.137747	3.18e-06	0.071	0.0512	0.4705	21.702
613	family	164	Rikenellaceae	rs7832304	T	0.016063	-0.0724262	6.52e-06	0.039	0.0329	0.399	20.33
614	family	165	Rikenellaceae	rs9603208	G	0.0159596	0.0821173	2.67e-07	0.0428	-0.0112	0.7935	26.4745
615	family	166	Ruminococcaceae	rs117677831	G	0.0188897	0.0984657	1.86e-07	0.0468	-0.0042	0.9286	27.1718
616	family	167	Ruminococcaceae	rs1612733	T	0.0238006	0.108708	4.94e-06	0.0574	-0.0596	0.2994	20.8617
617	family	168	Ruminococcaceae	rs17376049	T	0.0172114	0.0848534	8.22e-07	0.0416	-0.0294	0.4794	24.3056
618	family	169	Ruminococcaceae	rs2113833	T	0.0355009	0.169146	1.89e-06	0.0729	-0.0048	0.9475	22.701
619	family	170	Ruminococcaceae	rs3009418	C	0.0210123	0.0927607	1.01e-05	0.0617	0.0865	0.1612	19.4886
620	family	171	Ruminococcaceae	rs76724913	T	0.0203104	0.0901053	9.15e-06	0.0439	-0.0051	0.9073	19.6817
621	family	172	Streptococcaceae	rs10028567	C	0.0190343	-0.0934027	9.25e-07	0.0396	0.0698	0.0778198	24.0792
622	family	173	Streptococcaceae	rs11110281	T	0.0225943	-0.130554	7.55e-09	0.0601	0.0484	0.4209	33.3874
623	family	174	Streptococcaceae	rs35344081	G	0.0129703	0.0609349	2.63e-06	0.0292	-0.0197	0.4993	22.0714
624	family	175	Streptococcaceae	rs57646748	G	0.019876	-0.088021	9.49e-06	0.067	0.0761	0.256	19.6117
625	family	176	Streptococcaceae	rs7916711	A	0.021545	0.0959639	8.42e-06	0.0374	0.0342	0.36	19.8391
626	family	177	Streptococcaceae	rs9903102	C	0.0154096	-0.0693015	6.88e-06	0.0325	0.0132	0.6857	20.2256
627	family	178	unknownfamily	rs367480	G	0.0185948	-0.0841649	6e-06	0.027	-0.0161	0.5516	20.4871
628	family	179	unknownfamily	rs79790072	T	0.0488017	0.226103	3.6e-06	0.0744	-0.0078	0.9167	21.4655
629	family	180	unknownfamily	rs9864379	T	0.0292752	-0.160521	4.18e-08	0.0365	-0.0322	0.3775	30.0653
630	family	181	unknownfamily	rs114184530	T	0.0339992	-0.154545	5.48e-06	0.0459	-0.0476	0.2999	20.6619
631	family	182	unknownfamily	rs11779863	G	0.0172171	-0.0772768	7.18e-06	0.0356	-0.0317	0.3735	20.1456
632	family	183	unknownfamily	rs12566890	T	0.0241775	-0.103134	1.99e-05	0.0385	-0.0263	0.494	18.1961
633	family	184	unknownfamily	rs638542	G	0.0157049	-0.070592	6.96e-06	0.0285	-0.0114	0.6877	20.2041
634	family	185	unknownfamily	rs74603314	T	0.0489701	0.230767	2.45e-06	0.0661	-0.0328	0.6195	22.2068
635	family	186	unknownfamily	rs7706512	G	0.0138979	0.0657351	2.25e-06	0.0259	-0.02	0.4399	22.3715
636	family	187	unknownfamily	rs7801843	A	0.0194509	-0.0869495	7.81e-06	0.036	-0.0205	0.5689	19.9826
637	family	188	unknownfamily	rs11251024	G	0.0206737	0.104201	4.65e-07	0.0294	0.0039	0.8939	25.4043
638	family	189	unknownfamily	rs13385922	T	0.0201348	0.0929494	3.91e-06	0.0272	-0.0046	0.866	21.3107
639	family	190	unknownfamily	rs2172426	C	0.0198947	-0.10212	2.85e-07	0.0263	0.0063	0.8094	26.348
640	family	191	unknownfamily	rs267959	A	0.0209676	0.0988612	2.42e-06	0.0288	0.0237	0.4099	22.2308
641	family	192	unknownfamily	rs60583455	T	0.021177	0.108934	2.69e-07	0.027	0.0003	0.9921	26.4604
642	family	193	unknownfamily	rs72671304	T	0.0370028	0.172322	3.21e-06	0.0494	-0.0254	0.6074	21.6876
643	family	194	unknownfamily	rs9542068	T	0.0218149	0.0990709	5.59e-06	0.0274	-0.038	0.1648	20.6245
644	family	195	Veillonellaceae	rs111810795	C	0.0180573	-0.0867108	1.57e-06	0.0436	-0.0034	0.9376	23.0589
645	family	196	Veillonellaceae	rs12668619	A	0.0117654	0.055301	2.6e-06	0.0276	-0.0361	0.1901	22.093
646	family	197	Veillonellaceae	rs12741784	C	0.0119266	-0.0621452	1.88e-07	0.0297	-0.0641	0.0306697	27.1507
647	family	198	Veillonellaceae	rs1693340	T	0.018245	0.0818934	7.17e-06	0.0503	-0.0385	0.4447	20.147
648	family	199	Veillonellaceae	rs2175069	A	0.0114886	-0.0526752	4.54e-06	0.0266	0.0176	0.508401	21.0221
649	family	200	Veillonellaceae	rs2561116	T	0.0187159	-0.083617	7.91e-06	0.0551	0.0001	0.998	19.9603
650	family	201	Veillonellaceae	rs6692542	A	0.0118254	0.0534397	6.21e-06	0.0271	0.0178	0.5107	20.422
651	family	202	Veillonellaceae	rs73557284	A	0.0467174	0.205194	1.12e-05	0.0438	-0.0237	0.587801	19.2918
652	family	203	Veillonellaceae	rs9345168	C	0.0113253	0.0509102	6.95e-06	0.026	-0.0214	0.4102	20.2074
653	family	204	Verrucomicrobiaceae	rs111862613	T	0.0196746	0.0907065	4.02e-06	0.0346	0.0034	0.9215	21.2551
654	family	205	Verrucomicrobiaceae	rs11729256	T	0.0150177	0.0749798	5.95e-07	0.0344	0.0397	0.2488	24.9277
655	family	206	Verrucomicrobiaceae	rs12908520	G	0.0130946	0.0619104	2.27e-06	0.0261	0.025	0.3382	22.3533
656	family	207	Verrucomicrobiaceae	rs4242783	G	0.0147694	0.0687992	3.19e-06	0.0288	0.0178	0.5369	21.6992
657	family	208	Verrucomicrobiaceae	rs4936098	A	0.0135928	0.0648691	1.82e-06	0.0271	0.028	0.3021	22.7749
658	family	209	Verrucomicrobiaceae	rs61779207	G	0.0167762	-0.0758811	6.09e-06	0.0311	-0.0447	0.1508	20.4588
659	family	210	Verrucomicrobiaceae	rs74542928	T	0.0236422	0.112124	2.11e-06	0.0605	0.0947	0.1178	22.4917
660	family	211	Verrucomicrobiaceae	rs9349825	A	0.0147128	-0.0704354	1.69e-06	0.0331	0.0187	0.5727	22.9188
661	family	212	Victivallaceae	rs11671100	A	0.0349472	-0.160034	4.66e-06	0.0323	-0.0364	0.2591	20.9701
662	family	213	Victivallaceae	rs2944282	T	0.0257026	-0.124197	1.35e-06	0.0288	0.0246	0.3921	23.3489
663	family	214	Victivallaceae	rs34962571	A	0.0418412	-0.186945	7.9e-06	0.043	0.015	0.727301	19.9628
664	family	215	Victivallaceae	rs4396289	C	0.0288525	-0.152918	1.16e-07	0.0386	0.0203	0.5991	28.0897
665	family	216	Victivallaceae	rs61702987	T	0.0300007	0.145501	1.24e-06	0.0416	-0.0166	0.6904	23.5218
666	family	217	Victivallaceae	rs62570196	C	0.0483077	-0.246101	3.5e-07	0.0649	0.0767	0.2375	25.9535
667	family	218	Victivallaceae	rs6545794	A	0.0410495	-0.197786	1.45e-06	0.0399	-0.0594	0.1364	23.2152
668	family	219	Victivallaceae	rs67832247	C	0.0266695	-0.123489	3.65e-06	0.0279	0.0434	0.12	21.4401
669	family	220	Victivallaceae	rs7077363	G	0.0318366	0.148942	2.89e-06	0.0351	-0.0407	0.2468	21.8868
670	family	221	Victivallaceae	rs7314815	G	0.0225594	0.101088	7.43e-06	0.0261	-0.0053	0.84	20.0791
671	order	1	Actinomycetales	rs34583783	G	0.0264254	0.123688	2.86e-06	0.0548	0.0264	0.630099	21.9084
672	order	2	Actinomycetales	rs4073240	G	0.0164672	0.074973	5.29e-06	0.0266	0.0093	0.7268	20.7287
673	order	3	Bacillales	rs10233278	T	0.0248527	-0.116319	2.86e-06	0.0261	-0.0285	0.275	21.9054
674	order	4	Bacillales	rs10410917	T	0.0250025	0.11471	4.48e-06	0.0264	0.0001	0.9971	21.0493
675	order	5	Bacillales	rs11034576	A	0.0453311	0.205765	5.65e-06	0.039	-0.058	0.1366	20.6039
676	order	6	Bacillales	rs11207728	G	0.0316912	-0.14455	5.09e-06	0.0351	-0.0135	0.7003	20.8047
677	order	7	Bacillales	rs1287018	G	0.0319309	0.141125	9.88e-06	0.0332	0.011	0.7402	19.5338
678	order	8	Bacillales	rs4617108	A	0.0525929	0.248861	2.22e-06	0.0463	-0.0234	0.6128	22.3903
679	order	9	Bacillales	rs74420793	A	0.0353763	-0.164413	3.36e-06	0.0424	-0.0173	0.6836	21.5997
680	order	10	Bacteroidales	rs11146701	A	0.010541	0.0473596	7.03e-06	0.0342	-0.0345	0.3129	20.1861
681	order	11	Bacteroidales	rs12938514	A	0.0416024	-0.199979	1.53e-06	0.15	0.2691	0.0727595	23.1064
682	order	12	Bacteroidales	rs17343978	A	0.0120278	-0.0552057	4.44e-06	0.032	-0.0247	0.44	21.0668
683	order	13	Bacteroidales	rs55773148	G	0.0236759	-0.121514	2.86e-07	0.0575	-0.0708	0.2179	26.3413
684	order	14	Bacteroidales	rs62531359	T	0.0149891	0.0655728	1.22e-05	0.0335	0.0135	0.6862	19.1381
685	order	15	Bacteroidales	rs62575403	C	0.0311128	0.140055	6.75e-06	0.0653	-0.0113	0.8632	20.2636
686	order	16	Bacteroidales	rs72706335	T	0.0493458	-0.22241	6.57e-06	0.0826	-0.1374	0.0963208	20.3145
687	order	17	Bifidobacteriales	rs13020688	G	0.0122081	0.0584045	1.72e-06	0.0283	0.0017	0.9515	22.8872
688	order	18	Bifidobacteriales	rs182549	C	0.0126703	0.11707	2.47e-20	0.0264	-0.0073	0.782899	85.3717
689	order	19	Bifidobacteriales	rs4957061	T	0.0116907	0.0569873	1.09e-06	0.0264	0.0343	0.1944	23.7614
690	order	20	Bifidobacteriales	rs55888705	A	0.0120586	0.053673	8.55e-06	0.0286	0.054	0.0594101	19.8114
691	order	21	Bifidobacteriales	rs6899771	A	0.0202604	-0.0914312	6.4e-06	0.043	-0.0638	0.1378	20.3655
692	order	22	Bifidobacteriales	rs7322849	T	0.0200996	0.110676	3.66e-08	0.0451	-0.0426	0.3452	30.3202
693	order	23	Bifidobacteriales	rs857444	C	0.0120669	0.0553965	4.42e-06	0.0268	0.0005	0.9865	21.0752
694	order	24	Burkholderiales	rs1511453	A	0.0199479	0.0910999	4.95e-06	0.0553	0.0134	0.8086	20.8564
695	order	25	Burkholderiales	rs1928341	A	0.0110587	0.0507782	4.4e-06	0.0262	0.0111	0.6708	21.0837
696	order	26	Burkholderiales	rs2321387	G	0.0109588	-0.0508514	3.48e-06	0.0261	0.0406	0.1205	21.5319
697	order	27	Burkholderiales	rs2613606	C	0.0109264	-0.0499561	4.83e-06	0.0262	0.01	0.701501	20.9038
698	order	28	Burkholderiales	rs4033856	C	0.0167489	0.0833446	6.49e-07	0.0462	0.0239	0.6046	24.7618
699	order	29	Burkholderiales	rs6087811	T	0.0198817	-0.101587	3.23e-07	0.0426	-0.021	0.621299	26.1077
700	order	30	Burkholderiales	rs62191117	A	0.0132471	0.0679995	2.85e-07	0.032	0.0478	0.1362	26.3495
701	order	31	Burkholderiales	rs62395635	T	0.0236375	0.109911	3.32e-06	0.0539	-0.0045	0.9336	21.6212
702	order	32	Burkholderiales	rs75242906	C	0.0281273	-0.120974	1.7e-05	0.047	0.0546	0.2454	18.4983
703	order	33	Burkholderiales	rs7638039	T	0.012673	0.0580987	4.55e-06	0.03	-0.0516	0.0854103	21.017
704	order	34	Clostridiales	rs10774377	A	0.0113859	0.0523003	4.36e-06	0.0261	-0.0009	0.9714	21.0995
705	order	35	Clostridiales	rs112334273	G	0.0127404	0.0639383	5.21e-07	0.0288	-0.0015	0.9592	25.1857
706	order	36	Clostridiales	rs13105690	T	0.011818	-0.0527441	8.08e-06	0.0288	0.0283	0.3263	19.9186
707	order	37	Clostridiales	rs13179700	T	0.0109569	0.0510953	3.11e-06	0.0273	0.0178	0.514	21.7464
708	order	38	Clostridiales	rs1842454	G	0.012734	-0.0543676	1.96e-05	0.0332	-0.0394	0.2348	18.2285
709	order	39	Clostridiales	rs2273429	A	0.0153105	-0.0726191	2.1e-06	0.0423	-0.0667	0.1154	22.4969
710	order	40	Clostridiales	rs290772	G	0.0196297	0.084254	1.77e-05	0.0568	-0.0768	0.1767	18.4227
711	order	41	Clostridiales	rs6442336	C	0.0124169	-0.0547729	1.03e-05	0.0298	0.0086	0.7734	19.4582
712	order	42	Clostridiales	rs6814436	T	0.0150814	0.0741858	8.7e-07	0.0371	0.029	0.434	24.1968
713	order	43	Clostridiales	rs6815608	T	0.0210883	0.104089	7.98e-07	0.0357	-0.0007	0.9848	24.3628
714	order	44	Clostridiales	rs72915163	T	0.0120558	-0.0580246	1.49e-06	0.0316	0.0025	0.9379	23.1651
715	order	45	Coriobacteriales	rs13307134	C	0.0126265	0.0565686	7.46e-06	0.0347	0.0029	0.934	20.0718
716	order	46	Coriobacteriales	rs1397793	G	0.0112446	-0.0498855	9.15e-06	0.0284	0.0305	0.2834	19.6815
717	order	47	Coriobacteriales	rs1816223	A	0.0129006	-0.0586265	5.51e-06	0.0323	-0.043	0.1832	20.6523
718	order	48	Coriobacteriales	rs45480394	T	0.0113307	-0.0504262	8.57e-06	0.027	-0.0419	0.1205	19.8061
719	order	49	Coriobacteriales	rs719099	A	0.0155815	0.0778402	5.86e-07	0.0433	-0.0191	0.6598	24.9568
720	order	50	Coriobacteriales	rs7540303	C	0.0109062	0.0483227	9.39e-06	0.0268	0.0147	0.5822	19.6317
721	order	51	Coriobacteriales	rs7898585	T	0.0164186	0.0731501	8.38e-06	0.0328	0.0186	0.572	19.85
722	order	52	Desulfovibrionales	rs112381107	C	0.0456974	0.21009	4.28e-06	0.0547	0.0253	0.644	21.1363
723	order	53	Desulfovibrionales	rs17791387	A	0.0154369	-0.0727501	2.44e-06	0.0442	0.0118	0.7902	22.2098
724	order	54	Desulfovibrionales	rs186073	T	0.0118542	0.0529219	8.03e-06	0.0265	-0.0268	0.313	19.931
725	order	55	Desulfovibrionales	rs2692012	A	0.0253553	0.112244	9.56e-06	0.0565	-0.0551	0.3297	19.5969
726	order	56	Desulfovibrionales	rs3935584	C	0.0115749	-0.0524466	5.87e-06	0.0259	-0.0031	0.9047	20.5306
727	order	57	Desulfovibrionales	rs55744759	A	0.0170877	-0.0773942	5.92e-06	0.0409	-0.0325	0.4274	20.5141
728	order	58	Desulfovibrionales	rs6058181	C	0.0166098	0.0836765	4.71e-07	0.0351	0.0491	0.1613	25.3792
729	order	59	Desulfovibrionales	rs9928243	C	0.0117811	-0.0544713	3.77e-06	0.0259	0.0034	0.8961	21.3779
730	order	60	Enterobacteriales	rs11026530	T	0.0186379	0.0822408	1.02e-05	0.0364	-0.064	0.0784693	19.4706
731	order	61	Enterobacteriales	rs35673018	G	0.0202934	0.0899642	9.29e-06	0.0451	0.0102	0.8212	19.653
732	order	62	Enterobacteriales	rs6092361	A	0.0129095	0.060255	3.05e-06	0.0272	0.0159	0.5587	21.7856
733	order	63	Enterobacteriales	rs78143293	A	0.0170415	-0.0848521	6.39e-07	0.0396	-0.0485	0.221	24.7918
734	order	64	Enterobacteriales	rs79757635	C	0.0171286	0.0758597	9.47e-06	0.0384	0.0308	0.423	19.6146
735	order	65	Erysipelotrichales	rs10781552	C	0.0116074	-0.0552212	1.96e-06	0.0287	-0.0035	0.9032	22.6329
736	order	66	Erysipelotrichales	rs1884466	C	0.0106939	-0.0475363	8.78e-06	0.026	0.0079	0.760901	19.7598
737	order	67	Erysipelotrichales	rs2300774	G	0.0106784	0.0524152	9.18e-07	0.026	-0.0417	0.1087	24.0937
738	order	68	Erysipelotrichales	rs290833	T	0.0111376	-0.0497374	7.98e-06	0.026	-0.0084	0.746	19.9425
739	order	69	Erysipelotrichales	rs35161940	T	0.0167641	-0.0806041	1.52e-06	0.0419	0.0144	0.7305	23.1182
740	order	70	Erysipelotrichales	rs56970041	T	0.0164471	0.0724144	1.07e-05	0.0541	0.0524	0.332	19.3854
741	order	71	Erysipelotrichales	rs62504403	C	0.0127883	0.0681159	1e-07	0.0326	-0.0332	0.3091	28.3706
742	order	72	Erysipelotrichales	rs7234058	T	0.0194091	-0.0945759	1.1e-06	0.0452	-0.0318	0.4823	23.7438
743	order	73	Erysipelotrichales	rs7826267	T	0.0199131	-0.0839071	2.51e-05	0.0529	0.0297	0.5749	17.755
744	order	74	Erysipelotrichales	rs8003149	C	0.0116888	0.0538798	4.04e-06	0.0274	-0.0239	0.3833	21.2477
745	order	75	Gastranaerophilales	rs11150282	T	0.0197127	0.098235	6.25e-07	0.0269	0.0177	0.5123	24.8337
746	order	76	Gastranaerophilales	rs28678345	T	0.0471377	0.213083	6.17e-06	0.0606	-0.0678	0.263	20.4344
747	order	77	Gastranaerophilales	rs9864379	T	0.0292752	-0.160521	4.18e-08	0.0365	-0.0322	0.3775	30.0653
748	order	78	Lactobacillales	rs11110282	A	0.0217849	-0.10239	2.6e-06	0.0601	0.0516	0.3911	22.0903
749	order	79	Lactobacillales	rs12797734	T	0.0127113	0.0571279	6.98e-06	0.03	-0.013	0.663599	20.1984
750	order	80	Lactobacillales	rs2370083	G	0.0180992	-0.08054	8.59e-06	0.0525	0.0091	0.8629	19.8018
751	order	81	Lactobacillales	rs34989881	A	0.0246452	0.113479	4.13e-06	0.0615	-0.0011	0.9858	21.2015
752	order	82	Lactobacillales	rs35344081	G	0.0127358	0.0642442	4.55e-07	0.0292	-0.0197	0.4993	25.4456
753	order	83	Lactobacillales	rs4028634	T	0.01101	0.0532915	1.3e-06	0.0267	-0.0426	0.1097	23.4284
754	order	84	Lactobacillales	rs57872228	C	0.0146994	-0.0688415	2.82e-06	0.0404	0.0114	0.7777	21.9332
755	order	85	Lactobacillales	rs74663707	C	0.0224613	0.0982594	1.22e-05	0.0524	0.0865	0.0991197	19.1373
756	order	86	Lactobacillales	rs78938557	T	0.0233581	0.10553	6.24e-06	0.0771	0.0521	0.499501	20.4117
757	order	87	Lactobacillales	rs9581006	C	0.0469228	0.22583	1.49e-06	0.069	-0.1	0.1476	23.1629
758	order	88	Methanobacteriales	rs10202904	T	0.0235357	-0.121754	2.3e-07	0.0264	0.0182	0.4893	26.7615
759	order	89	Methanobacteriales	rs10424197	G	0.0247517	-0.111274	6.94e-06	0.0298	-0.0468	0.1166	20.2106
760	order	90	Methanobacteriales	rs4257531	G	0.0364959	0.164498	6.57e-06	0.0428	0.0332	0.4374	20.3158
761	order	91	Methanobacteriales	rs6508769	T	0.0344519	0.153519	8.35e-06	0.0365	0.028	0.443	19.8564
762	order	92	Methanobacteriales	rs6776814	T	0.0411825	-0.199566	1.26e-06	0.0924	-0.0194	0.8338	23.4827
763	order	93	Methanobacteriales	rs73068003	G	0.0351803	-0.15814	6.95e-06	0.0439	0.0254	0.5634	20.2063
764	order	94	Methanobacteriales	rs73457410	A	0.0436695	0.21534	8.18e-07	0.053	0.0493	0.3525	24.316
765	order	95	Methanobacteriales	rs75208022	C	0.048763	-0.227245	3.16e-06	0.0441	0.1049	0.0174502	21.7173
766	order	96	Methanobacteriales	rs894996	C	0.0449076	0.216999	1.35e-06	0.0506	0.0429	0.3962	23.3495
767	order	97	MollicutesRF9	rs11779863	G	0.0172171	-0.0772768	7.18e-06	0.0356	-0.0317	0.3735	20.1456
768	order	98	MollicutesRF9	rs13100746	C	0.0142685	0.0638979	7.53e-06	0.0259	0.0057	0.8254	20.0546
769	order	99	MollicutesRF9	rs17235252	T	0.0255463	-0.122002	1.79e-06	0.04	0.0111	0.781801	22.8076
770	order	100	MollicutesRF9	rs3932485	C	0.0141623	0.0626209	9.79e-06	0.0264	0.023	0.3834	19.551
771	order	101	MollicutesRF9	rs7706512	G	0.0138979	0.0657351	2.25e-06	0.0259	-0.02	0.4399	22.3715
772	order	102	MollicutesRF9	rs949341	G	0.0147216	0.0656602	8.19e-06	0.0289	-0.0242	0.403	19.8926
773	order	103	NB1n	rs11251024	G	0.0206737	0.104201	4.65e-07	0.0294	0.0039	0.8939	25.4043
774	order	104	NB1n	rs11606187	A	0.0326288	-0.154539	2.18e-06	0.0367	0.0371	0.3122	22.4324
775	order	105	NB1n	rs13385922	T	0.0201348	0.0929494	3.91e-06	0.0272	-0.0046	0.866	21.3107
776	order	106	NB1n	rs166849	G	0.0202239	0.0911053	6.64e-06	0.0262	-0.0156	0.551501	20.2934
777	order	107	NB1n	rs2172426	C	0.0198947	-0.10212	2.85e-07	0.0263	0.0063	0.8094	26.348
778	order	108	NB1n	rs267959	A	0.0209676	0.0988612	2.42e-06	0.0288	0.0237	0.4099	22.2308
779	order	109	NB1n	rs4383094	T	0.0320662	0.149188	3.28e-06	0.0374	-0.0419	0.2617	21.6457
780	order	110	NB1n	rs6051857	A	0.029288	-0.134267	4.55e-06	0.0333	0.0396	0.2333	21.0163
781	order	111	NB1n	rs60583455	T	0.021177	0.108934	2.69e-07	0.027	0.0003	0.9921	26.4604
782	order	112	NB1n	rs72671304	T	0.0370028	0.172322	3.21e-06	0.0494	-0.0254	0.6074	21.6876
783	order	113	Pasteurellales	rs10965428	C	0.0258219	-0.119902	3.43e-06	0.0561	-0.1318	0.01882	21.5614
784	order	114	Pasteurellales	rs111582866	G	0.0256403	-0.113957	8.81e-06	0.046	-0.0422	0.3598	19.7532
785	order	115	Pasteurellales	rs16970009	A	0.0429572	0.187381	1.29e-05	0.0926	0.0426	0.6458	19.0275
786	order	116	Pasteurellales	rs35510	A	0.0264958	0.122729	3.62e-06	0.0642	0.0908	0.1574	21.4557
787	order	117	Pasteurellales	rs4822728	T	0.0149032	0.0685479	4.23e-06	0.0259	0.0159	0.539	21.1557
788	order	118	Pasteurellales	rs76022354	C	0.0500406	0.24289	1.21e-06	0.0596	-0.0606	0.309	23.5599
789	order	119	Pasteurellales	rs78909003	T	0.0498372	-0.241159	1.31e-06	0.0573	-0.0292	0.6107	23.4154
790	order	120	Pasteurellales	rs9382510	C	0.0169965	-0.0881865	2.12e-07	0.0293	0.0092	0.7541	26.9207
791	order	121	Rhodospirillales	rs1035406	G	0.0247994	-0.114725	3.73e-06	0.0405	-0.075	0.0638499	21.401
792	order	122	Rhodospirillales	rs11591293	G	0.0158186	0.0722755	4.9e-06	0.0261	-0.0035	0.892	20.876
793	order	123	Rhodospirillales	rs11630875	T	0.0202139	0.0945198	2.93e-06	0.0389	0.0846	0.0294802	21.8649
794	order	124	Rhodospirillales	rs2162883	C	0.0193257	0.090131	3.1e-06	0.0343	0.0062	0.8576	21.7509
795	order	125	Rhodospirillales	rs3730086	A	0.0178737	0.0800354	7.54e-06	0.0297	0.0162	0.5862	20.0509
796	order	126	Rhodospirillales	rs3754624	C	0.0198389	0.094128	2.09e-06	0.0338	-0.0349	0.3018	22.5114
797	order	127	Rhodospirillales	rs61933850	G	0.0360285	0.164663	4.87e-06	0.038	0.0843	0.0263202	20.888
798	order	128	Rhodospirillales	rs7001029	C	0.0260989	0.120726	3.73e-06	0.0447	0.0073	0.8698	21.397
799	order	129	Rhodospirillales	rs76784716	A	0.0284399	0.136039	1.72e-06	0.0407	0.0171	0.6753	22.8808
800	order	130	Rhodospirillales	rs77304857	C	0.0222166	-0.0997433	7.14e-06	0.0326	-0.0138	0.6724	20.1564
801	order	131	Rhodospirillales	rs9813022	A	0.0162642	-0.0830795	3.25e-07	0.0267	-0.0005	0.9837	26.093
802	order	132	Selenomonadales	rs13086907	G	0.0131735	0.0625312	2.07e-06	0.0311	0.0079	0.7991	22.5315
803	order	133	Selenomonadales	rs1643968	T	0.0112298	-0.0565284	4.81e-07	0.0269	0.0163	0.5462	25.339
804	order	134	Selenomonadales	rs1649999	A	0.0166458	0.0748989	6.81e-06	0.0441	0.0824	0.0617604	20.2462
805	order	135	Selenomonadales	rs4722181	T	0.0105798	0.0501306	2.15e-06	0.0259	0.0431	0.0955191	22.4518
806	order	136	Selenomonadales	rs60274479	T	0.0134137	-0.0659623	8.76e-07	0.0326	0.0006	0.9854	24.1822
807	order	137	Selenomonadales	rs61249479	A	0.0168628	0.0777075	4.06e-06	0.0356	-0.0627	0.0778001	21.2357
808	order	138	Selenomonadales	rs71405394	G	0.02405	-0.114178	2.06e-06	0.0514	-0.083	0.1064	22.539
809	order	139	Selenomonadales	rs73232831	G	0.0314932	-0.151829	1.43e-06	0.0704	0.1564	0.0264302	23.2421
810	order	140	Verrucomicrobiales	rs111862613	T	0.0196746	0.090699	4.03e-06	0.0346	0.0034	0.9215	21.2517
811	order	141	Verrucomicrobiales	rs11729256	T	0.0150177	0.0749798	5.95e-07	0.0344	0.0397	0.2488	24.9277
812	order	142	Verrucomicrobiales	rs12908520	G	0.0130946	0.0618926	2.28e-06	0.0261	0.025	0.3382	22.3404
813	order	143	Verrucomicrobiales	rs2602429	C	0.0156194	0.0746844	1.74e-06	0.0295	0.0904	0.00216701	22.8628
814	order	144	Verrucomicrobiales	rs4242783	G	0.0147693	0.0689292	3.06e-06	0.0288	0.0178	0.5369	21.7815
815	order	145	Verrucomicrobiales	rs4936098	A	0.0135928	0.0648843	1.81e-06	0.0271	0.028	0.3021	22.7856
816	order	146	Verrucomicrobiales	rs61779207	G	0.0167762	-0.0758309	6.18e-06	0.0311	-0.0447	0.1508	20.4318
817	order	147	Verrucomicrobiales	rs74542928	T	0.0236422	0.112164	2.09e-06	0.0605	0.0947	0.1178	22.5076
818	order	148	Verrucomicrobiales	rs9349825	A	0.0147128	-0.0704036	1.71e-06	0.0331	0.0187	0.5727	22.8981
819	order	149	Victivallales	rs11770843	C	0.0234879	0.109431	3.18e-06	0.0277	-0.0416	0.1336	21.7066
820	order	150	Victivallales	rs17114848	G	0.0324332	0.152377	2.62e-06	0.0435	0.0686	0.115	22.0729
821	order	151	Victivallales	rs2031282	A	0.0270329	0.122369	5.99e-06	0.0341	-0.0553	0.1054	20.4905
822	order	152	Victivallales	rs62570196	C	0.0439866	-0.21635	8.72e-07	0.0649	0.0767	0.2375	24.1922
823	order	153	Victivallales	rs72640280	A	0.0486196	0.220207	5.92e-06	0.0566	0.014	0.8043	20.5134
824	order	154	Victivallales	rs77599476	A	0.0480168	0.230292	1.62e-06	0.0561	0.0412	0.4623	23.0022
825	class	1	Actinobacteria	rs11745923	G	0.0115529	0.0563759	1.06e-06	0.0265	0.001	0.9708	23.8124
826	class	2	Actinobacteria	rs134366	G	0.023501	0.111877	1.93e-06	0.0511	-0.0354	0.4879	22.6624
827	class	3	Actinobacteria	rs1515761	T	0.0169884	0.0762317	7.21e-06	0.0496	-0.0033	0.9475	20.1357
828	class	4	Actinobacteria	rs182549	C	0.012066	0.111489	2.47e-20	0.0264	-0.0073	0.782899	85.3772
829	class	5	Actinobacteria	rs4945008	A	0.0121393	0.0540741	8.41e-06	0.0265	-0.0172	0.5161	19.8421
830	class	6	Actinobacteria	rs6660520	A	0.0134495	0.0711483	1.22e-07	0.029	0.0101	0.726599	27.9843
831	class	7	Actinobacteria	rs6893855	C	0.0173568	-0.0771441	8.81e-06	0.0421	0.1168	0.00559603	19.7545
832	class	8	Actinobacteria	rs72767435	T	0.0273626	-0.126352	3.88e-06	0.0568	0.1012	0.0749998	21.3231
833	class	9	Actinobacteria	rs7322849	T	0.0192976	0.0944467	9.87e-07	0.0451	-0.0426	0.3452	23.9534
834	class	10	Actinobacteria	rs80083040	T	0.0348017	0.155784	7.59e-06	0.0626	0.0215	0.730801	20.0376
835	class	11	Actinobacteria	rs857444	C	0.011539	0.0509553	1.01e-05	0.0268	0.0005	0.9865	19.5002
836	class	12	Actinobacteria	rs961091	G	0.011255	0.0501255	8.44e-06	0.0268	-0.0786	0.00331398	19.8348
837	class	13	Alphaproteobacteria	rs9813022	A	0.0153867	-0.0751277	1.05e-06	0.0267	-0.0005	0.9837	23.8403
838	class	14	Alphaproteobacteria	rs7960664	G	0.0215149	0.0969489	6.6e-06	0.0463	0.0012	0.9794	20.3053
839	class	15	Alphaproteobacteria	rs76784716	A	0.0267738	0.133271	6.43e-07	0.0407	0.0171	0.6753	24.7773
840	class	16	Alphaproteobacteria	rs62285697	C	0.0180912	0.0805256	8.54e-06	0.0299	-0.0233	0.4365	19.8123
841	class	17	Alphaproteobacteria	rs34569731	A	0.0157564	0.0705145	7.63e-06	0.0269	0.012	0.6552	20.0283
842	class	18	Alphaproteobacteria	rs140912403	C	0.0317708	-0.160677	4.25e-07	0.0552	0.0134	0.8087	25.5772
843	class	19	Bacilli	rs11110282	A	0.0217379	-0.101189	3.24e-06	0.0601	0.0516	0.3911	21.6688
844	class	20	Bacilli	rs12797734	T	0.0126793	0.0572158	6.41e-06	0.03	-0.013	0.663599	20.363
845	class	21	Bacilli	rs28564647	T	0.0137579	-0.0613034	8.36e-06	0.0347	-0.0832	0.0164502	19.8548
846	class	22	Bacilli	rs2952251	A	0.0123903	-0.0598868	1.34e-06	0.0334	-0.0341	0.3068	23.3615
847	class	23	Bacilli	rs34989881	A	0.0246039	0.111056	6.37e-06	0.0615	-0.0011	0.9858	20.374
848	class	24	Bacilli	rs35344081	G	0.0127066	0.0619529	1.08e-06	0.0292	-0.0197	0.4993	23.7718
849	class	25	Bacilli	rs4028634	T	0.0109842	0.0520614	2.14e-06	0.0267	-0.0426	0.1097	22.4646
850	class	26	Bacilli	rs57872228	C	0.0146647	-0.0714773	1.09e-06	0.0404	0.0114	0.7777	23.7569
851	class	27	Bacilli	rs694949	A	0.0180042	-0.081146	6.57e-06	0.0439	-0.021	0.631801	20.3135
852	class	28	Bacilli	rs78938557	T	0.0232858	0.108007	3.51e-06	0.0771	0.0521	0.499501	21.5142
853	class	29	Bacilli	rs9581006	C	0.0467697	0.225309	1.45e-06	0.069	-0.1	0.1476	23.2075
854	class	30	Bacteroidia	rs11146701	A	0.010541	0.0473596	7.03e-06	0.0342	-0.0345	0.3129	20.1861
855	class	31	Bacteroidia	rs12938514	A	0.0416024	-0.199979	1.53e-06	0.15	0.2691	0.0727595	23.1064
856	class	32	Bacteroidia	rs17343978	A	0.0120278	-0.0552057	4.44e-06	0.032	-0.0247	0.44	21.0668
857	class	33	Bacteroidia	rs2032750	T	0.0106807	-0.0508393	1.94e-06	0.026	0.0083	0.7508	22.6567
858	class	34	Bacteroidia	rs55773148	G	0.0236759	-0.121514	2.86e-07	0.0575	-0.0708	0.2179	26.3413
859	class	35	Bacteroidia	rs62575403	C	0.0311128	0.140055	6.75e-06	0.0653	-0.0113	0.8632	20.2636
860	class	36	Bacteroidia	rs72706335	T	0.0493458	-0.22241	6.57e-06	0.0826	-0.1374	0.0963208	20.3145
861	class	37	Bacteroidia	rs73846128	A	0.013349	-0.0648523	1.18e-06	0.0363	-0.0445	0.2208	23.6022
862	class	38	Bacteroidia	rs7857688	A	0.0140615	0.0635231	6.26e-06	0.0351	0.0375	0.2844	20.408
863	class	39	Bacteroidia	rs79585701	A	0.0149628	0.0646823	1.54e-05	0.0371	0.0903	0.01495	18.6872
864	class	40	Betaproteobacteria	rs11128180	A	0.0128769	0.0592944	4.13e-06	0.0305	-0.0406	0.1835	21.2033
865	class	41	Betaproteobacteria	rs1928341	A	0.0199158	0.0923492	3.54e-06	0.0553	0.0134	0.8086	21.5016
866	class	42	Betaproteobacteria	rs2321387	A	0.0110408	0.0525581	1.93e-06	0.0262	0.0111	0.6708	22.661
867	class	43	Betaproteobacteria	rs2613606	G	0.0109424	-0.0494596	6.18e-06	0.0261	0.0406	0.1205	20.4304
868	class	44	Betaproteobacteria	rs4033856	C	0.0109091	-0.0513106	2.56e-06	0.0262	0.01	0.701501	22.1226
869	class	45	Betaproteobacteria	rs56386628	C	0.0167237	0.0832423	6.44e-07	0.0462	0.0239	0.6046	24.7756
870	class	46	Betaproteobacteria	rs6087811	C	0.0135688	-0.0622252	4.52e-06	0.0297	-0.0753	0.01136	21.0306
871	class	47	Betaproteobacteria	rs62395635	T	0.0198522	-0.0978177	8.34e-07	0.0426	-0.021	0.621299	24.2783
872	class	48	Betaproteobacteria	rs1511453	T	0.0236	0.109741	3.32e-06	0.0539	-0.0045	0.9336	21.6228
873	class	49	Clostridia	rs10774377	A	0.0113858	0.052659	3.75e-06	0.0261	-0.0009	0.9714	21.3902
874	class	50	Clostridia	rs112334273	G	0.0127404	0.0641008	4.87e-07	0.0288	-0.0015	0.9592	25.3141
875	class	51	Clostridia	rs13105690	T	0.011818	-0.0529097	7.57e-06	0.0288	0.0283	0.3263	20.044
876	class	52	Clostridia	rs13179700	T	0.0109569	0.0511937	2.98e-06	0.0273	0.0178	0.514	21.8303
877	class	53	Clostridia	rs1842454	G	0.0127338	-0.0547202	1.73e-05	0.0332	-0.0394	0.2348	18.4662
878	class	54	Clostridia	rs6126494	G	0.0211699	-0.0969353	4.67e-06	0.0542	-0.053	0.3277	20.9665
879	class	55	Clostridia	rs6814436	T	0.0150815	0.0739995	9.27e-07	0.0371	0.029	0.434	24.0751
880	class	56	Clostridia	rs6815608	T	0.0210883	0.103803	8.55e-07	0.0357	-0.0007	0.9848	24.2292
881	class	57	Clostridia	rs72738886	T	0.0190393	0.086617	5.38e-06	0.0492	0.0164	0.7381	20.6969
882	class	58	Clostridia	rs72915163	T	0.0120557	-0.0581025	1.44e-06	0.0316	0.0025	0.9379	23.2275
883	class	59	Coriobacteriia	rs13307134	C	0.0126265	0.0565686	7.46e-06	0.0347	0.0029	0.934	20.0718
884	class	60	Coriobacteriia	rs1397793	G	0.0112446	-0.0498855	9.15e-06	0.0284	0.0305	0.2834	19.6815
885	class	61	Coriobacteriia	rs1816223	A	0.0129006	-0.0586265	5.51e-06	0.0323	-0.043	0.1832	20.6523
886	class	62	Coriobacteriia	rs45480394	T	0.0113307	-0.0504262	8.57e-06	0.027	-0.0419	0.1205	19.8061
887	class	63	Coriobacteriia	rs719099	A	0.0155815	0.0778402	5.86e-07	0.0433	-0.0191	0.6598	24.9568
888	class	64	Coriobacteriia	rs8010111	G	0.0229286	-0.103377	6.52e-06	0.0471	-0.0013	0.9774	20.3278
889	class	65	Deltaproteobacteria	rs112381107	C	0.0456908	0.206594	6.14e-06	0.0547	0.0253	0.644	20.4446
890	class	66	Deltaproteobacteria	rs11599763	T	0.0117397	-0.0544219	3.56e-06	0.0265	0.005	0.849	21.49
891	class	67	Deltaproteobacteria	rs17084793	G	0.015953	-0.0710762	8.38e-06	0.0366	-0.0545	0.1369	19.8501
892	class	68	Deltaproteobacteria	rs17791387	A	0.0154246	-0.0735881	1.83e-06	0.0442	0.0118	0.7902	22.7607
893	class	69	Deltaproteobacteria	rs3935584	C	0.011566	-0.0523485	6.01e-06	0.0259	-0.0031	0.9047	20.4851
894	class	70	Deltaproteobacteria	rs6058181	C	0.0165958	0.0825716	6.51e-07	0.0351	0.0491	0.1613	24.755
895	class	71	Deltaproteobacteria	rs7936267	A	0.0123206	-0.0560975	5.29e-06	0.0269	0.0281	0.2947	20.731
896	class	72	Deltaproteobacteria	rs9928243	C	0.0117718	-0.0538457	4.78e-06	0.0259	0.0034	0.8961	20.9227
897	class	73	Erysipelotrichia	rs10781552	C	0.0116074	-0.0552212	1.96e-06	0.0287	-0.0035	0.9032	22.6329
898	class	74	Erysipelotrichia	rs1884466	C	0.0106939	-0.0475363	8.78e-06	0.026	0.0079	0.760901	19.7598
899	class	75	Erysipelotrichia	rs290833	T	0.0111376	-0.0497374	7.98e-06	0.026	-0.0084	0.746	19.9425
900	class	76	Erysipelotrichia	rs35161940	T	0.0167641	-0.0806041	1.52e-06	0.0419	0.0144	0.7305	23.1182
901	class	77	Erysipelotrichia	rs4078432	C	0.0133764	-0.0608929	5.31e-06	0.0343	0.0306	0.3727	20.7232
902	class	78	Erysipelotrichia	rs56970041	T	0.0164471	0.0724144	1.07e-05	0.0541	0.0524	0.332	19.3854
903	class	79	Erysipelotrichia	rs62504403	C	0.0127883	0.0681159	1e-07	0.0326	-0.0332	0.3091	28.3706
904	class	80	Erysipelotrichia	rs7234058	T	0.0194091	-0.0945759	1.1e-06	0.0452	-0.0318	0.4823	23.7438
905	class	81	Erysipelotrichia	rs8003149	C	0.0116888	0.0538798	4.04e-06	0.0274	-0.0239	0.3833	21.2477
906	class	82	Gammaproteobacteria	rs9494710	G	0.0118796	-0.0579153	1.09e-06	0.0276	0.0417	0.1313	23.7673
907	class	83	Gammaproteobacteria	rs79795896	A	0.0172415	-0.0788843	4.76e-06	0.0486	-0.0306	0.5294	20.9329
908	class	84	Gammaproteobacteria	rs6706173	A	0.0146392	0.074251	3.94e-07	0.0376	0.0048	0.8979	25.7257
909	class	85	Gammaproteobacteria	rs12404135	A	0.0351373	-0.15921	5.87e-06	0.0613	0.121	0.0485199	20.5307
910	class	86	Gammaproteobacteria	rs11181912	C	0.0120924	-0.0549673	5.48e-06	0.0278	0.0399	0.1509	20.6625
911	class	87	Lentisphaeria	rs2825714	A	0.0289246	-0.13741	2.03e-06	0.0347	0.0151	0.663399	22.5685
912	class	88	Lentisphaeria	rs17114848	G	0.0324332	0.152377	2.62e-06	0.0435	0.0686	0.115	22.0729
913	class	89	Lentisphaeria	rs77599476	A	0.0480168	0.230292	1.62e-06	0.0561	0.0412	0.4623	23.0022
914	class	90	Lentisphaeria	rs11770843	C	0.0234879	0.109431	3.18e-06	0.0277	-0.0416	0.1336	21.7066
915	class	91	Lentisphaeria	rs62570196	C	0.0439866	-0.21635	8.72e-07	0.0649	0.0767	0.2375	24.1922
916	class	92	Lentisphaeria	rs2031282	A	0.0270329	0.122369	5.99e-06	0.0341	-0.0553	0.1054	20.4905
917	class	93	Melainabacteria	rs10148250	G	0.0193381	0.0861928	8.31e-06	0.0269	0.0282	0.2947	19.8662
918	class	94	Melainabacteria	rs367480	G	0.0185796	-0.083758	6.54e-06	0.027	-0.0161	0.5516	20.3226
919	class	95	Melainabacteria	rs28678345	T	0.0470878	0.214848	5.05e-06	0.0606	-0.0678	0.263	20.8184
920	class	96	Melainabacteria	rs10738747	G	0.0184409	0.0814624	9.99e-06	0.026	0.0084	0.747599	19.5141
921	class	97	Melainabacteria	rs11150282	T	0.0196972	0.0989488	5.07e-07	0.0269	0.0177	0.5123	25.2356
922	class	98	Melainabacteria	rs9864379	T	0.0292553	-0.159735	4.76e-08	0.0365	-0.0322	0.3775	29.8118
923	class	99	Methanobacteria	rs10424197	G	0.0247517	-0.111274	6.94e-06	0.0298	-0.0468	0.1166	20.2106
924	class	100	Methanobacteria	rs73068003	G	0.0351803	-0.15814	6.95e-06	0.0439	0.0254	0.5634	20.2063
925	class	101	Methanobacteria	rs4257531	G	0.0364959	0.164498	6.57e-06	0.0428	0.0332	0.4374	20.3158
926	class	102	Methanobacteria	rs75208022	C	0.048763	-0.227245	3.16e-06	0.0441	0.1049	0.0174502	21.7173
927	class	103	Methanobacteria	rs894996	C	0.0449076	0.216999	1.35e-06	0.0506	0.0429	0.3962	23.3495
928	class	104	Methanobacteria	rs6776814	T	0.0411825	-0.199566	1.26e-06	0.0924	-0.0194	0.8338	23.4827
929	class	105	Methanobacteria	rs73457410	A	0.0436695	0.21534	8.18e-07	0.053	0.0493	0.3525	24.316
930	class	106	Methanobacteria	rs10202904	T	0.0235357	-0.121754	2.3e-07	0.0264	0.0182	0.4893	26.7615
931	class	107	Mollicutes	rs6043847	T	0.0248606	-0.114937	3.78e-06	0.0551	-0.025	0.649901	21.3746
932	class	108	Mollicutes	rs2464826	A	0.0211806	0.0944239	8.27e-06	0.0408	-0.0302	0.4593	19.8741
933	class	109	Mollicutes	rs78169027	A	0.0237289	-0.108283	5.03e-06	0.0546	-0.0354	0.5166	20.824
934	class	110	Mollicutes	rs17214486	C	0.0135623	0.06099	6.89e-06	0.0277	-0.0186	0.5037	20.2233
935	class	111	Mollicutes	rs72901605	T	0.0178119	-0.0841852	2.29e-06	0.0404	-0.0119	0.768199	22.3383
936	class	112	Mollicutes	rs10108398	G	0.0153953	0.0769142	5.85e-07	0.0289	-0.0014	0.96	24.9596
937	class	113	Mollicutes	rs74603314	T	0.0462918	0.221639	1.69e-06	0.0661	-0.0328	0.6195	22.9238
938	class	114	Negativicutes	rs13086907	G	0.0131735	0.0625312	2.07e-06	0.0311	0.0079	0.7991	22.5315
939	class	115	Negativicutes	rs1643968	T	0.0112298	-0.0565284	4.81e-07	0.0269	0.0163	0.5462	25.339
940	class	116	Negativicutes	rs1649999	A	0.0166458	0.0748989	6.81e-06	0.0441	0.0824	0.0617604	20.2462
941	class	117	Negativicutes	rs2834062	A	0.0108842	0.0489057	7.01e-06	0.0283	0.0175	0.5354	20.1897
942	class	118	Negativicutes	rs4722181	T	0.0105798	0.0501306	2.15e-06	0.0259	0.0431	0.0955191	22.4518
943	class	119	Negativicutes	rs60274479	T	0.0134137	-0.0659623	8.76e-07	0.0326	0.0006	0.9854	24.1822
944	class	120	Negativicutes	rs61249479	A	0.0168628	0.0777075	4.06e-06	0.0356	-0.0627	0.0778001	21.2357
945	class	121	Negativicutes	rs71405394	G	0.02405	-0.114178	2.06e-06	0.0514	-0.083	0.1064	22.539
946	class	122	Negativicutes	rs73232831	G	0.0314932	-0.151829	1.43e-06	0.0704	0.1564	0.0264302	23.2421
947	class	123	Negativicutes	rs9423647	G	0.0105282	0.047817	5.58e-06	0.0261	-0.0343	0.1894	20.628
948	class	124	Verrucomicrobiae	rs111862613	T	0.0196746	0.090699	4.03e-06	0.0346	0.0034	0.9215	21.2517
949	class	125	Verrucomicrobiae	rs11729256	T	0.0150177	0.0749798	5.95e-07	0.0344	0.0397	0.2488	24.9277
950	class	126	Verrucomicrobiae	rs12908520	G	0.0130946	0.0618926	2.28e-06	0.0261	0.025	0.3382	22.3404
951	class	127	Verrucomicrobiae	rs2602429	C	0.0156194	0.0746844	1.74e-06	0.0295	0.0904	0.00216701	22.8628
952	class	128	Verrucomicrobiae	rs4242783	G	0.0147693	0.0689292	3.06e-06	0.0288	0.0178	0.5369	21.7815
953	class	129	Verrucomicrobiae	rs4936098	A	0.0135928	0.0648843	1.81e-06	0.0271	0.028	0.3021	22.7856
954	class	130	Verrucomicrobiae	rs61779207	G	0.0167762	-0.0758309	6.18e-06	0.0311	-0.0447	0.1508	20.4318
955	class	131	Verrucomicrobiae	rs74542928	T	0.0236422	0.112164	2.09e-06	0.0605	0.0947	0.1178	22.5076
956	class	132	Verrucomicrobiae	rs9349825	A	0.0147128	-0.0704036	1.71e-06	0.0331	0.0187	0.5727	22.8981
957	phylum	1	Actinobacteria	rs11766971	T	0.010646	0.0476376	7.65e-06	0.0259	-0.0241	0.3521	20.0227
958	phylum	2	Actinobacteria	rs12528285	C	0.0180784	0.0809469	7.55e-06	0.0415	0.0069	0.8687	20.0484
959	phylum	3	Actinobacteria	rs13192624	T	0.0117742	-0.0522862	8.97e-06	0.0302	-0.048	0.1118	19.7201
960	phylum	4	Actinobacteria	rs1397793	G	0.0111587	-0.0521387	2.98e-06	0.0284	0.0305	0.2834	21.8318
961	phylum	5	Actinobacteria	rs4429415	C	0.0111343	0.0581908	1.73e-07	0.026	0.0067	0.7965	27.3136
962	phylum	6	Actinobacteria	rs55888705	A	0.0109975	0.0534221	1.19e-06	0.0286	0.054	0.0594101	23.5967
963	phylum	7	Actinobacteria	rs6743026	T	0.0134622	0.0589446	1.19e-05	0.0327	-0.0155	0.634501	19.1714
964	phylum	8	Actinobacteria	rs74037001	G	0.0165334	-0.0819391	7.2e-07	0.0457	-0.0153	0.7375	24.5618
965	phylum	9	Actinobacteria	rs75211493	G	0.0184739	0.0840786	5.33e-06	0.0498	-0.0406	0.4144	20.7136
966	phylum	10	Actinobacteria	rs7570971	A	0.0113623	0.086653	2.41e-14	0.0263	-0.0119	0.6507	58.1615
967	phylum	11	Actinobacteria	rs9833771	T	0.0106564	0.0490077	4.25e-06	0.026	0.0208	0.4231	21.1498
968	phylum	12	Bacteroidetes	rs17343978	A	0.0120272	-0.0556041	3.78e-06	0.032	-0.0247	0.44	21.3739
969	phylum	13	Bacteroidetes	rs2032750	T	0.0106804	-0.0510857	1.73e-06	0.026	0.0083	0.7508	22.8782
970	phylum	14	Bacteroidetes	rs62531359	T	0.0149886	0.0657788	1.14e-05	0.0335	0.0135	0.6862	19.2597
971	phylum	15	Bacteroidetes	rs62575403	C	0.0311079	0.145424	2.94e-06	0.0653	-0.0113	0.8632	21.854
972	phylum	16	Bacteroidetes	rs72706335	T	0.0493382	-0.223193	6.08e-06	0.0826	-0.1374	0.0963208	20.4642
973	phylum	17	Bacteroidetes	rs73512608	G	0.0236743	-0.123117	1.99e-07	0.0575	-0.0708	0.2179	27.0447
974	phylum	18	Bacteroidetes	rs73846128	A	0.0133481	-0.0664262	6.48e-07	0.0363	-0.0445	0.2208	24.7649
975	phylum	19	Bacteroidetes	rs7857688	A	0.0140606	0.0649028	3.91e-06	0.0351	0.0375	0.2844	21.3069
976	phylum	20	Bacteroidetes	rs929878	C	0.0121526	-0.0540001	8.85e-06	0.0315	-0.0426	0.1762	19.7447
977	phylum	21	Cyanobacteria	rs2585223	T	0.0247743	0.111364	6.95e-06	0.0393	0.0798	0.0420397	20.2064
978	phylum	22	Cyanobacteria	rs584122	C	0.0326827	-0.151774	3.42e-06	0.0553	-0.0766	0.1662	21.5654
979	phylum	23	Cyanobacteria	rs61972390	T	0.0242469	0.107346	9.55e-06	0.038	0.021	0.579599	19.6001
980	phylum	24	Cyanobacteria	rs7148504	G	0.0176621	0.0800404	5.85e-06	0.0262	0.0253	0.3342	20.5369
981	phylum	25	Cyanobacteria	rs76531781	T	0.0493393	-0.231868	2.61e-06	0.0662	0.0452	0.4953	22.0849
982	phylum	26	Cyanobacteria	rs789068	G	0.0212922	-0.111385	1.68e-07	0.037	0.0307	0.4057	27.3661
983	phylum	27	Cyanobacteria	rs9864379	T	0.0268045	-0.138933	2.18e-07	0.0365	-0.0322	0.3775	26.8657
984	phylum	28	Euryarchaeota	rs11022995	G	0.0228889	-0.10373	5.85e-06	0.0259	-0.0333	0.1979	20.538
985	phylum	29	Euryarchaeota	rs34928225	T	0.0425421	0.19977	2.66e-06	0.0442	0.1017	0.02133	22.0506
986	phylum	30	Euryarchaeota	rs45498998	G	0.029229	-0.131882	6.42e-06	0.0356	0.0189	0.596499	20.3585
987	phylum	31	Euryarchaeota	rs4848970	T	0.0238926	0.114783	1.55e-06	0.026	-0.0355	0.1722	23.0797
988	phylum	32	Euryarchaeota	rs56131665	G	0.0385787	0.176759	4.61e-06	0.0418	-0.0559	0.1815	20.9927
989	phylum	33	Euryarchaeota	rs62240385	G	0.0411582	-0.19163	3.23e-06	0.0924	-0.0194	0.8337	21.6777
990	phylum	34	Euryarchaeota	rs6508769	T	0.0337091	0.150529	7.99e-06	0.0365	0.028	0.443	19.9409
991	phylum	35	Euryarchaeota	rs76029318	T	0.0438442	0.214866	9.55e-07	0.0533	0.049	0.3581	24.0167
992	phylum	36	Euryarchaeota	rs77658038	A	0.0340856	-0.160157	2.62e-06	0.0321	0.0476	0.1373	22.0774
993	phylum	37	Euryarchaeota	rs894996	C	0.0440033	0.203577	3.72e-06	0.0506	0.0429	0.3962	21.4035
994	phylum	38	Firmicutes	rs112334273	G	0.0127415	0.0627459	8.46e-07	0.0288	-0.0015	0.9592	24.2509
995	phylum	39	Firmicutes	rs2332027	G	0.0104823	-0.0482656	4.13e-06	0.0268	0.0309	0.248	21.2013
996	phylum	40	Firmicutes	rs3792064	G	0.0182532	0.0897349	8.83e-07	0.0577	0.0375	0.5152	24.1682
997	phylum	41	Firmicutes	rs3852931	C	0.0105	-0.0482086	4.4e-06	0.0271	0.0182	0.5033	21.0801
998	phylum	42	Firmicutes	rs4750583	A	0.0137936	0.0616007	7.97e-06	0.033	0.021	0.5239	19.9442
999	phylum	43	Firmicutes	rs56199908	T	0.041051	-0.186194	5.74e-06	0.0582	0.034	0.5597	20.5724
1000	phylum	44	Firmicutes	rs6814436	T	0.0150844	0.0680205	6.5e-06	0.0371	0.029	0.434	20.3341
1001	phylum	45	Firmicutes	rs6815608	T	0.0210869	0.0935765	9.09e-06	0.0357	-0.0007	0.9848	19.6929
1002	phylum	46	Firmicutes	rs7247191	T	0.0157424	-0.0713033	5.92e-06	0.0431	-0.0261	0.5446	20.5153
1003	phylum	47	Firmicutes	rs8085381	G	0.0146219	0.0647291	9.56e-06	0.0334	0.047	0.1592	19.597
1004	phylum	48	Lentisphaerae	rs1002941	G	0.0233382	0.107661	3.97e-06	0.03	-0.0558	0.0634907	21.2804
1005	phylum	49	Lentisphaerae	rs11770843	C	0.0234776	0.111896	1.88e-06	0.0277	-0.0416	0.1336	22.7153
1006	phylum	50	Lentisphaerae	rs17114848	G	0.0324162	0.148972	4.31e-06	0.0435	0.0686	0.115	21.1196
1007	phylum	51	Lentisphaerae	rs2031282	A	0.0270263	0.120412	8.38e-06	0.0341	-0.0553	0.1054	19.8503
1008	phylum	52	Lentisphaerae	rs2825714	A	0.0289096	-0.138226	1.74e-06	0.0347	0.0151	0.663399	22.8611
1009	phylum	53	Lentisphaerae	rs60995569	T	0.0336806	-0.16062	1.85e-06	0.0413	0.0445	0.2808	22.7426
1010	phylum	54	Lentisphaerae	rs62570196	C	0.0439621	-0.217203	7.78e-07	0.0649	0.0767	0.2375	24.4104
1011	phylum	55	Lentisphaerae	rs72640280	A	0.0485947	0.220185	5.87e-06	0.0566	0.014	0.8043	20.5305
1012	phylum	56	Lentisphaerae	rs77599476	A	0.0479918	0.229981	1.65e-06	0.0561	0.0412	0.4623	22.9642
1013	phylum	57	Proteobacteria	rs10750258	A	0.010824	-0.0491248	5.67e-06	0.0268	0.035	0.1927	20.5979
1014	phylum	58	Proteobacteria	rs11126162	T	0.0187079	-0.0770689	3.8e-05	0.0468	0.0294	0.528901	16.9711
1015	phylum	59	Proteobacteria	rs11715072	G	0.0115246	-0.0519289	6.61e-06	0.0281	0.0448	0.1113	20.3031
1016	phylum	60	Proteobacteria	rs12150865	C	0.0106407	0.0511615	1.52e-06	0.0256	-0.0373	0.1453	23.1177
1017	phylum	61	Proteobacteria	rs2347697	G	0.0108968	0.0502281	4.04e-06	0.0279	-0.0235	0.3992	21.247
1018	phylum	62	Proteobacteria	rs3890996	T	0.0105645	-0.0474614	7.04e-06	0.0259	-0.0038	0.8842	20.183
1019	phylum	63	Proteobacteria	rs4340090	C	0.0153387	-0.0668162	1.32e-05	0.04	0.0086	0.8292	18.9751
1020	phylum	64	Proteobacteria	rs6707783	C	0.0187782	0.0849593	6.06e-06	0.0451	0.0089	0.8428	20.4698
1021	phylum	65	Proteobacteria	rs922773	C	0.0157851	-0.0803778	3.54e-07	0.0428	0.0371	0.387	25.9285
1022	phylum	66	Proteobacteria	rs2532663	G	0.0258034	-0.125578	1.13e-06	0.0428	0.033	0.4402	23.6851
1023	phylum	67	Tenericutes	rs10108398	G	0.0153953	0.0769142	5.85e-07	0.0289	-0.0014	0.96	24.9596
1024	phylum	68	Tenericutes	rs12566890	T	0.0230978	-0.101147	1.19e-05	0.0385	-0.0263	0.494	19.1763
1025	phylum	69	Tenericutes	rs17214486	C	0.0135623	0.06099	6.89e-06	0.0277	-0.0186	0.5037	20.2233
1026	phylum	70	Tenericutes	rs2464826	A	0.0211806	0.0944239	8.27e-06	0.0408	-0.0302	0.4593	19.8741
1027	phylum	71	Tenericutes	rs28537087	G	0.0188312	0.0820873	1.31e-05	0.03	-0.0095	0.7511	19.0019
1028	phylum	72	Tenericutes	rs3768491	A	0.0149061	-0.0681052	4.9e-06	0.0284	-0.0143	0.614301	20.8753
1029	phylum	73	Tenericutes	rs6043847	T	0.0248606	-0.114937	3.78e-06	0.0551	-0.025	0.649901	21.3746
1030	phylum	74	Tenericutes	rs72901605	T	0.0178119	-0.0841852	2.29e-06	0.0404	-0.0119	0.768199	22.3383
1031	phylum	75	Tenericutes	rs74603314	T	0.0462918	0.221639	1.69e-06	0.0661	-0.0328	0.6195	22.9238
1032	phylum	76	Tenericutes	rs78169027	A	0.0237289	-0.108283	5.03e-06	0.0546	-0.0354	0.5166	20.824
1033	phylum	77	Verrucomicrobia	rs11252894	A	0.0162769	0.0784055	1.46e-06	0.0303	0.0069	0.8197	23.2032
1034	phylum	78	Verrucomicrobia	rs117107102	A	0.0427565	0.204283	1.77e-06	0.0604	0.0464	0.442	22.8275
1035	phylum	79	Verrucomicrobia	rs11729256	T	0.0146953	0.0696984	2.11e-06	0.0344	0.0397	0.2488	22.495
1036	phylum	80	Verrucomicrobia	rs12512971	A	0.0398053	0.171057	1.73e-05	0.048	-0.0443	0.3563	18.4671
1037	phylum	81	Verrucomicrobia	rs12908520	G	0.012823	0.0594916	3.49e-06	0.0261	0.025	0.3382	21.5244
1038	phylum	82	Verrucomicrobia	rs2602429	C	0.0153487	0.0764148	6.4e-07	0.0295	0.0904	0.00216701	24.7864
1039	phylum	83	Verrucomicrobia	rs3995795	C	0.0138592	0.0610914	1.04e-05	0.0266	-0.0641	0.01585	19.4305
1040	phylum	84	Verrucomicrobia	rs45598138	C	0.03054	-0.143901	2.45e-06	0.0836	0.0768	0.3589	22.202
1041	phylum	85	Verrucomicrobia	rs61779207	G	0.0164385	-0.0755253	4.34e-06	0.0311	-0.0447	0.1508	21.1087
1042	phylum	86	Verrucomicrobia	rs74542928	T	0.0231324	0.115994	5.32e-07	0.0605	0.0947	0.1178	25.1439
1043	phylum	87	Verrucomicrobia	rs76430504	T	0.025458	-0.11753	3.9e-06	0.0599	0.076	0.2047	21.3132
SNP：Single Nucleotide Polymorphism

## Sheet: S2
Casual effects of MR Analysis between GM and DN (P<1.00E-05)
NO.	Level	Exposure	Method	NO.SNP	OR	OR_lci95	OR_uci95	P
1	genus	Adlercreutzia	IVW	2	0.905108	0.534497	1.53269	0.710639
2	genus	Alloprevotella	MR Egger	4	0.0415572	0.000598844	2.88389	0.279262
3	genus	Alloprevotella	WM	4	0.77482	0.590293	1.01703	0.0660142
4	genus	Alloprevotella	IVW	4	0.847562	0.629408	1.14133	0.276008
5	genus	Alistipes	MR Egger	3	16.9859	6.92856e-07	416423200	0.799221
6	genus	Alistipes	WM	3	1.03206	0.502983	2.11766	0.931422
7	genus	Alistipes	IVW	3	1.22607	0.683367	2.19976	0.494353
8	genus	Anaerostipes	MR Egger	6	0.879496	0.246227	3.14147	0.852928
9	genus	Anaerostipes	WM	6	0.84433	0.526876	1.35306	0.481876
10	genus	Anaerostipes	IVW	6	0.870913	0.587069	1.29199	0.492171
11	genus	Anaerofilum	MR Egger	4	0.887498	0.206959	3.80584	0.887112
12	genus	Anaerofilum	WM	4	0.910716	0.657988	1.26051	0.572788
13	genus	Anaerofilum	IVW	4	0.935134	0.713282	1.22599	0.627403
14	genus	Anaerotruncus	IVW	2	0.60711	0.292298	1.26098	0.180835
15	genus	Allisonella	IVW	2	0.967242	0.744516	1.2566	0.803023
16	genus	Akkermansia	MR Egger	5	1.42207	0.57914	3.49187	0.498272
17	genus	Akkermansia	WM	5	1.20224	0.779759	1.85363	0.404384
18	genus	Akkermansia	IVW	5	1.30204	0.917789	1.84717	0.139085
19	genus	Actinomyces	WR	1	1.23188	0.527348	2.87764	0.629982
20	genus	Bifidobacterium	MR Egger	4	0.353692	0.0588319	2.12636	0.373864
21	genus	Bifidobacterium	WM	4	0.931188	0.505204	1.71636	0.819246
22	genus	Bifidobacterium	IVW	4	1.09117	0.615622	1.93406	0.765116
23	genus	Bacteroides	MR Egger	3	1.03986	0.00806172	134.129	0.989965
24	genus	Bacteroides	WM	3	1.04377	0.568127	1.91763	0.890204
25	genus	Bacteroides	IVW	3	1.04345	0.617505	1.76321	0.873733
26	genus	Barnesiella	MR Egger	3	1.97819	0.223737	17.4904	0.649681
27	genus	Barnesiella	WM	3	1.119	0.562669	2.22538	0.748562
28	genus	Barnesiella	IVW	3	1.22158	0.672871	2.21775	0.510656
29	genus	Butyricimonas	MR Egger	5	1.21029	0.26448	5.53843	0.821572
30	genus	Butyricimonas	WM	5	1.30929	0.786286	2.18017	0.300282
31	genus	Butyricimonas	IVW	5	1.15151	0.7786	1.70303	0.479826
32	genus	Blautia	MR Egger	5	0.841591	0.1787	3.96349	0.841317
33	genus	Blautia	WM	5	1.02834	0.563649	1.87615	0.927408
34	genus	Blautia	IVW	5	1.04483	0.593945	1.838	0.879047
35	genus	Butyrivibrio	MR Egger	5	0.728965	0.223973	2.37256	0.635877
36	genus	Butyrivibrio	WM	5	1.05585	0.81336	1.37064	0.683097
37	genus	Butyrivibrio	IVW	5	1.07512	0.816809	1.41511	0.605409
38	genus	Butyricicoccus	WR	1	3.12695	1.13	8.65295	0.0281386
39	genus	Bilophila	MR Egger	3	11.5086	0.0605176	2188.6	0.529123
40	genus	Bilophila	WM	3	0.918191	0.503512	1.67439	0.780676
41	genus	Bilophila	IVW	3	1.08296	0.658066	1.78221	0.753834
42	genus	Coprobacter	MR Egger	3	1.33595	0.4398	4.05814	0.699281
43	genus	Coprobacter	WM	3	1.04197	0.662345	1.63918	0.858832
44	genus	Coprobacter	IVW	3	0.953619	0.659795	1.37829	0.800493
45	genus	Clostridiumsensustricto1	IVW	2	0.834915	0.459413	1.51734	0.55387
46	genus	Coprococcus1	MR Egger	3	2.1192	0.540279	8.31236	0.47639
47	genus	Coprococcus1	WM	3	1.55619	0.815266	2.97048	0.17999
48	genus	Coprococcus1	IVW	3	1.60673	0.959675	2.69005	0.071316
49	genus	Coprococcus3	MR Egger	4	14.0906	0.161091	1232.51	0.365917
50	genus	Coprococcus3	WM	4	1.31106	0.738272	2.32825	0.3553
51	genus	Coprococcus3	IVW	4	1.45737	0.910307	2.33319	0.116738
54	genus	CandidatusSoleaferrea	IVW	2	1.22221	0.762443	1.95921	0.404596
55	genus	Clostridiuminnocuumgroup	MR Egger	4	1.28779	0.355426	4.66598	0.737271
56	genus	Clostridiuminnocuumgroup	WM	4	0.83972	0.615503	1.14562	0.270359
57	genus	Clostridiuminnocuumgroup	IVW	4	0.883756	0.681724	1.14566	0.350743
58	genus	Coprococcus2	WR	1	0.502225	0.204872	1.23116	0.132212
59	genus	Collinsella	WR	1	0.974287	0.387853	2.44741	0.955794
60	genus	Dorea	IVW	2	0.60761	0.210627	1.75281	0.356672
61	genus	Dialister	IVW	2	0.666353	0.37075	1.19764	0.174759
62	genus	DefluviitaleaceaeUCG011	MR Egger	4	0.448812	0.0485854	4.14593	0.553205
63	genus	DefluviitaleaceaeUCG011	WM	4	1.01324	0.658815	1.55832	0.952258
64	genus	DefluviitaleaceaeUCG011	IVW	4	0.991592	0.692829	1.41919	0.963185
65	genus	Desulfovibrio	WR	1	1.37576	0.459589	4.11827	0.5685
66	genus	Eggerthella	MR Egger	3	1.7399	0.342437	8.84032	0.625167
67	genus	Eggerthella	WM	3	1.1712	0.796506	1.72217	0.421759
68	genus	Eggerthella	IVW	3	1.19474	0.86264	1.6547	0.284264
69	genus	Enterorhabdus	MR Egger	3	1.77951	0.769994	4.11256	0.406223
70	genus	Enterorhabdus	WM	3	1.16347	0.767746	1.76316	0.475311
71	genus	Enterorhabdus	IVW	3	1.06935	0.753321	1.51795	0.707557
72	genus	Escherichia.Shigella	IVW	2	0.506272	0.189884	1.34983	0.173689
73	genus	Eubacteriumnodatumgroup	MR Egger	3	2.78281	0.901101	8.59399	0.326012
74	genus	Eubacteriumnodatumgroup	WM	3	1.04184	0.765037	1.4188	0.794753
75	genus	Eubacteriumnodatumgroup	IVW	3	1.10345	0.824772	1.47629	0.507435
76	genus	Eubacteriumbrachygroup	WR	1	1.21372	0.746366	1.97372	0.434938
77	genus	Eisenbergiella	MR Egger	3	0.237227	0.0319404	1.76192	0.393502
78	genus	Eisenbergiella	WM	3	0.975831	0.635923	1.49742	0.910836
79	genus	Eisenbergiella	IVW	3	0.873627	0.621373	1.22829	0.437058
80	genus	Eubacteriumhalliigroup	MR Egger	5	0.926027	0.466131	1.83967	0.840392
81	genus	Eubacteriumhalliigroup	WM	5	1.16877	0.747074	1.82849	0.49462
82	genus	Eubacteriumhalliigroup	IVW	5	1.35883	0.955607	1.93218	0.0877886
83	genus	Eubacteriumoxidoreducensgroup	IVW	2	1.32308	0.896074	1.95357	0.159103
84	genus	Eubacteriumruminantiumgroup	MR Egger	4	1.4305	0.0962702	21.2561	0.819162
85	genus	Eubacteriumruminantiumgroup	WM	4	0.952669	0.579935	1.56497	0.84816
86	genus	Eubacteriumruminantiumgroup	IVW	4	1.04553	0.611964	1.78627	0.870574
87	genus	Eubacteriumventriosumgroup	MR Egger	7	0.962387	0.283366	3.26853	0.953376
88	genus	Eubacteriumventriosumgroup	WM	7	0.736405	0.475488	1.1405	0.170386
89	genus	Eubacteriumventriosumgroup	IVW	7	0.772069	0.549077	1.08562	0.136866
90	genus	Eubacteriumcoprostanoligenesgroup	MR Egger	5	0.407777	0.0336288	4.94463	0.531838
91	genus	Eubacteriumcoprostanoligenesgroup	WM	5	0.508553	0.281918	0.917379	0.0246721
92	genus	Eubacteriumcoprostanoligenesgroup	IVW	5	0.628816	0.395544	0.999658	0.0498268
93	genus	Erysipelatoclostridium	MR Egger	6	1.67689	0.33135	8.48638	0.565946
94	genus	Erysipelatoclostridium	WM	6	1.18273	0.784938	1.78212	0.422358
95	genus	Erysipelatoclostridium	IVW	6	1.29141	0.914815	1.82303	0.145989
96	genus	ErysipelotrichaceaeUCG003	MR Egger	6	1.73898	0.504082	5.99909	0.430602
97	genus	ErysipelotrichaceaeUCG003	WM	6	0.904023	0.570836	1.43169	0.667085
98	genus	ErysipelotrichaceaeUCG003	IVW	6	0.77799	0.541275	1.11823	0.175008
99	genus	Eubacteriumeligensgroup	MR Egger	4	0.368142	0.0869943	1.5579	0.307462
100	genus	Eubacteriumeligensgroup	WM	4	1.10237	0.634693	1.91464	0.729341
101	genus	Eubacteriumeligensgroup	IVW	4	1.07131	0.663359	1.73015	0.778194
102	genus	Eubacteriumfissicatenagroup	MR Egger	3	0.489604	0.0275883	8.6889	0.71166
103	genus	Eubacteriumfissicatenagroup	WM	3	0.871044	0.600101	1.26432	0.467676
104	genus	Eubacteriumfissicatenagroup	IVW	3	0.920186	0.683498	1.23884	0.583502
105	genus	Eubacteriumrectalegroup	MR Egger	4	0.136109	0.0042899	4.31845	0.375553
106	genus	Eubacteriumrectalegroup	WM	4	1.1575	0.63951	2.09504	0.62898
107	genus	Eubacteriumrectalegroup	IVW	4	0.950158	0.384288	2.34928	0.911855
108	genus	Eubacteriumxylanophilumgroup	MR Egger	4	1.39889	0.430413	4.54652	0.632865
109	genus	Eubacteriumxylanophilumgroup	WM	4	1.00142	0.633831	1.5822	0.995139
110	genus	Eubacteriumxylanophilumgroup	IVW	4	1.10166	0.755557	1.6063	0.614832
111	genus	Flavonifractor	IVW	2	1.11449	0.650714	1.90881	0.69296
112	genus	Faecalibacterium	MR Egger	3	0.0263201	4.52176e-05	15.3203	0.464059
113	genus	Faecalibacterium	WM	3	0.563879	0.212851	1.49381	0.249075
114	genus	Faecalibacterium	IVW	3	0.631922	0.287991	1.38659	0.252296
115	genus	FamilyXIIIAD3011group	MR Egger	5	0.416298	0.0377214	4.59431	0.526046
116	genus	FamilyXIIIAD3011group	WM	5	1.14496	0.703629	1.86311	0.585779
117	genus	FamilyXIIIAD3011group	IVW	5	1.30286	0.877249	1.93498	0.189851
118	genus	FamilyXIIIUCG001	MR Egger	3	4234.54	0.75387	23785720	0.309001
119	genus	FamilyXIIIUCG001	WM	3	1.16998	0.556692	2.4589	0.678674
120	genus	FamilyXIIIUCG001	IVW	3	0.926714	0.438876	1.95681	0.841805
121	genus	Fusicatenibacter	MR Egger	5	1.20542	0.0607611	23.9138	0.910202
122	genus	Fusicatenibacter	WM	5	1.02104	0.579267	1.79974	0.942592
123	genus	Fusicatenibacter	IVW	5	1.03458	0.66109	1.61906	0.881744
124	genus	Gordonibacter	MR Egger	5	0.848983	0.21879	3.29435	0.828165
125	genus	Gordonibacter	WM	5	0.922377	0.696708	1.22114	0.572464
126	genus	Gordonibacter	IVW	5	0.946137	0.757849	1.1812	0.624807
127	genus	Howardella	MR Egger	4	0.638419	0.228494	1.78376	0.482166
128	genus	Howardella	WM	4	1.20551	0.899329	1.61592	0.211218
129	genus	Howardella	IVW	4	1.27229	1.00514	1.61045	0.0452151
130	genus	Holdemania	MR Egger	4	2.35837	0.241526	23.0281	0.537381
131	genus	Holdemania	WM	4	0.715754	0.45011	1.13817	0.157624
132	genus	Holdemania	IVW	4	0.756424	0.514435	1.11224	0.155846
133	genus	Haemophilus	MR Egger	5	0.538714	0.26047	1.11419	0.193834
134	genus	Haemophilus	WM	5	0.859309	0.599143	1.23245	0.409891
135	genus	Haemophilus	IVW	5	0.85299	0.603094	1.20643	0.368662
136	genus	Holdemanella	MR Egger	5	0.884251	0.456024	1.7146	0.739928
137	genus	Holdemanella	WM	5	1.03401	0.750671	1.42428	0.837825
138	genus	Holdemanella	IVW	5	1.07326	0.836236	1.37746	0.578692
139	genus	Hungatella	WR	1	1.14252	0.760699	1.71598	0.520865
140	genus	Intestinimonas	MR Egger	5	0.590692	0.208199	1.67589	0.395363
141	genus	Intestinimonas	WM	5	0.682659	0.433955	1.0739	0.0986237
142	genus	Intestinimonas	IVW	5	0.700308	0.482826	1.01575	0.0604326
143	genus	Intestinibacter	MR Egger	5	0.70685	0.194068	2.57455	0.635254
144	genus	Intestinibacter	WM	5	1.42981	0.907035	2.25387	0.123612
145	genus	Intestinibacter	IVW	5	1.38922	0.980639	1.96802	0.0643168
146	genus	Lactobacillus	MR Egger	3	1.08699	0.256532	4.60584	0.928224
147	genus	Lactobacillus	WM	3	0.987997	0.639314	1.52685	0.956638
148	genus	Lactobacillus	IVW	3	0.893012	0.631817	1.26219	0.521528
149	genus	Lactococcus	MR Egger	3	1.29028	0.0681648	24.4234	0.892883
150	genus	Lactococcus	WM	3	0.937821	0.671772	1.30924	0.706082
151	genus	Lactococcus	IVW	3	0.904919	0.683438	1.19817	0.485427
152	genus	Lachnospira	IVW	2	0.495001	0.236421	1.0364	0.0621568
153	genus	Lachnoclostridium	MR Egger	4	0.895498	0.183395	4.37262	0.903978
154	genus	Lachnoclostridium	WM	4	1.36237	0.736727	2.51932	0.324192
155	genus	Lachnoclostridium	IVW	4	1.69141	1.06939	2.67523	0.024653
156	genus	LachnospiraceaeNC2004group	IVW	2	0.656433	0.430716	1.00044	0.0502342
157	genus	LachnospiraceaeNK4A136group	MR Egger	5	1.28028	0.170165	9.63256	0.825814
158	genus	LachnospiraceaeNK4A136group	WM	5	1.12833	0.622111	2.04646	0.691017
159	genus	LachnospiraceaeNK4A136group	IVW	5	0.945567	0.588492	1.5193	0.817058
160	genus	LachnospiraceaeUCG001	MR Egger	5	2.00597	0.5228	7.69683	0.384981
161	genus	LachnospiraceaeUCG001	WM	5	1.16103	0.781212	1.72551	0.460157
162	genus	LachnospiraceaeUCG001	IVW	5	1.35035	0.993724	1.83496	0.0548882
163	genus	LachnospiraceaeUCG004	MR Egger	5	0.27772	6.79364e-07	113530	0.858326
164	genus	LachnospiraceaeUCG004	WM	5	0.901859	0.496797	1.63719	0.7342
165	genus	LachnospiraceaeUCG004	IVW	5	1.20012	0.669546	2.15116	0.540083
166	genus	LachnospiraceaeUCG008	MR Egger	7	1.86353	0.598859	5.79897	0.331595
167	genus	LachnospiraceaeUCG008	WM	7	1.08609	0.796239	1.48145	0.602082
168	genus	LachnospiraceaeUCG08	IVW	7	1.11268	0.886627	1.39638	0.356786
169	genus	LachnospiraceaeUCG010	MR Egger	3	0.858112	0.258394	2.84974	0.844112
170	genus	LachnospiraceaeUCG010	WM	3	0.820067	0.444178	1.51405	0.526016
171	genus	LachnospiraceaeUCG010	IVW	3	0.910985	0.554455	1.49677	0.712872
172	genus	Methanobrevibacter	MR Egger	4	1.31614	0.539595	3.21025	0.607309
173	genus	Methanobrevibacter	WM	4	1.2146	0.883246	1.67027	0.231638
174	genus	Methanobrevibacter	IVW	4	1.20316	0.923825	1.56697	0.170009
175	genus	Marvinbryantia	MR Egger	3	2.09572	0.231554	18.9676	0.629354
176	genus	Marvinbryantia	WM	3	1.16585	0.632525	2.14884	0.622826
177	genus	Marvinbryantia	IVW	3	1.33724	0.826887	2.16259	0.236043
178	genus	Odoribacter	MR Egger	4	1.36478	0.408343	4.56143	0.663613
179	genus	Odoribacter	WM	4	0.997373	0.577597	1.72222	0.992469
180	genus	Odoribacter	IVW	4	1.08258	0.690401	1.69755	0.729536
181	genus	Oscillibacter	MR Egger	5	0.196541	0.0516885	0.747328	0.0969682
182	genus	Oscillibacter	WM	5	0.975814	0.607986	1.56618	0.919212
183	genus	Oscillibacter	IVW	5	0.920168	0.618233	1.36956	0.681774
184	genus	Oxalobacter	MR Egger	4	0.965888	0.181195	5.14882	0.971268
185	genus	Oxalobacter	WM	4	1.27551	0.935607	1.7389	0.123793
186	genus	Oxalobacter	IVW	4	1.35789	1.05941	1.74047	0.0157051
187	genus	Olsenella	WR	1	1.37931	1.02201	1.86152	0.0355216
188	genus	Oscillospira	WR	1	0.91511	0.451797	1.85354	0.805414
189	genus	Parabacteroides	IVW	2	1.05001	0.5130888 2.148811		0.893737
190	genus	Paraprevotella	MR Egger	6	1.06685	0.464211	2.45184	0.886234
191	genus	Paraprevotella	WM	6	0.979171	0.729398	1.31448	0.888587
192	genus	Paraprevotella	IVW	6	1.07452	0.851731	1.35558	0.544335
193	genus	Peptococcus	MR Egger	5	0.986934	0.332351	2.93075	0.982592
194	genus	Peptococcus	WM	5	0.870068	0.640643	1.18165	0.372811
195	genus	Peptococcus	IVW	5	0.909492	0.714877	1.15709	0.439957
196	genus	Parasutterella	MR Egger	8	0.309567	0.0651351	1.47127	0.190798
197	genus	Parasutterella	WM	8	1.16826	0.795912	1.71482	0.427056
198	genus	Parasutterella	IVW	8	1.26763	0.956806	1.67942	0.0984632
199	genus	Prevotella7	MR Egger	3	0.191618	0.0269476	1.36256	0.346719
200	genus	Prevotella7	WM	3	1.02319	0.680756	1.53787	0.912195
201	genus	Prevotella7	IVW	3	1.04893	0.730752	1.50564	0.795618
202	genus	Prevotella9	MR Egger	4	1.38876	0.561154	3.43696	0.551153
203	genus	Prevotella9	WM	4	0.771552	0.501873	1.18614	0.237205
204	genus	Prevotella9	IVW	4	0.746213	0.535826	1.0392	0.0831986
205	genus	Phascolarctobacterium	MR Egger	4	7.7674	0.939269	64.2334	0.197538
206	genus	Phascolarctobacterium	WM	4	0.988269	0.56058	1.74226	0.967462
207	genus	Phascolarctobacterium	IVW	4	0.86003	0.472843	1.56427	0.62127
208	genus	Roseburia	IVW	2	1.05193	0.524621	2.10926	0.886581
209	genus	RikenellaceaeRC9gutgroup	MR Egger	3	0.859005	0.170629	4.32453	0.883973
210	genus	RikenellaceaeRC9gutgroup	WM	3	1.07101	0.788797	1.45419	0.660208
211	genus	RikenellaceaeRC9gutgroup	IVW	3	1.09138	0.850847	1.39992	0.491189
212	genus	Ruminococcusgauvreauiigroup	MR Egger	4	0.216494	0.0533024	0.879319	0.165734
213	genus	Ruminococcusgauvreauiigroup	WM	4	0.589956	0.350143	0.994017	0.0474184
214	genus	Ruminococcusgauvreauiigroup	IVW	4	0.681011	0.448481	1.0341	0.0714439
215	genus	Romboutsia	IVW	2	1.16618	0.629533	2.1603	0.62502
216	genus	Ruminiclostridium5	IVW	2	1.1659	0.547076	2.48471	0.690925
217	genus	Ruminiclostridium6	MR Egger	5	0.614236	0.265637	1.42031	0.33721
218	genus	Ruminiclostridium6	WM	5	0.779268	0.495537	1.22546	0.280247
219	genus	Ruminiclostridium6	IVW	5	0.804078	0.559327	1.15593	0.238985
220	genus	RuminococcaceaeNK4A214group	MR Egger	5	5.75259	0.966843	34.2272	0.150203
221	genus	RuminococcaceaeNK4A214group	WM	5	1.31284	0.772297	2.23172	0.314655
222	genus	RuminococcaceaeNK4A214group	IVW	5	1.17721	0.793604	1.74624	0.417397
223	genus	RuminococcaceaeUCG002	MR Egger	6	0.426368	0.100047	1.81704	0.313287
224	genus	RuminococcaceaeUCG002	WM	6	0.627494	0.385954	1.0202	0.0601948
225	genus	RuminococcaceaeUCG002	IVW	6	0.666798	0.450849	0.986184	0.0423897
226	genus	RuminococcaceaeUCG003	MR Egger	4	0.695693	0.22803	2.12249	0.589001
227	genus	RuminococcaceaeUCG003	WM	4	0.851926	0.509178	1.42539	0.54169
228	genus	RuminococcaceaeUCG003	IVW	4	0.86281	0.576113	1.29218	0.47394
229	genus	RuminococcaceaeUCG004	MR Egger	3	2.40276	0.408022	14.1494	0.510007
230	genus	RuminococcaceaeUCG004	WM	3	1.10992	0.67868	1.81517	0.677743
231	genus	RuminococcaceaeUCG004	IVW	3	1.04344	0.698767	1.55813	0.835334
232	genus	RuminococcaceaeUCG005	MR Egger	4	157.084	0.046639	529074	0.346711
233	genus	RuminococcaceaeUCG005	WM	4	0.823075	0.46287	1.46359	0.507325
234	genus	RuminococcaceaeUCG005	IVW	4	0.820207	0.498239	1.35023	0.435795
235	genus	RuminococcaceaeUCG009	MR Egger	3	0.074606	0.00322824	1.72418	0.352072
236	genus	RuminococcaceaeUCG009	WM	3	1.08748	0.592433	1.9962	0.786678
237	genus	RuminococcaceaeUCG009	IVW	3	0.860827	0.399445	1.85513	0.702052
238	genus	RuminococcaceaeUCG010	MR Egger	3	1.3605	0.519264	3.5646	0.643721
239	genus	RuminococcaceaeUCG010	WM	3	0.957829	0.591399	1.5513	0.860971
240	genus	RuminococcaceaeUCG010	IVW	3	0.945555	0.620824	1.44014	0.794244
241	genus	RuminococcaceaeUCG011	MR Egger	3	0.561993	0.196013	1.61131	0.477794
242	genus	RuminococcaceaeUCG011	WM	3	1.00526	0.75959	1.33038	0.970734
243	genus	RuminococcaceaeUCG011	IVW	3	1.00193	0.794344	1.26376	0.987032
244	genus	RuminococcaceaeUCG013	MR Egger	4	2.26046	0.347838	14.6898	0.483029
245	genus	RuminococcaceaeUCG013	WM	4	1.11719	0.650565	1.9185	0.687924
246	genus	RuminococcaceaeUCG013	IVW	4	1.02243	0.639309	1.63516	0.926212
247	genus	Ruminococcus1	MR Egger	3	1.17949	0.0119073	116.836	0.955251
248	genus	Ruminococcus1	WM	3	0.84322	0.433006	1.64206	0.616025
249	genus	Ruminococcus1	IVW	3	0.914152	0.512462	1.6307	0.761153
250	genus	Ruminococcus2	MR Egger	6	0.995832	0.513209	1.93231	0.990738
251	genus	Ruminococcus2	WM	6	1.19414	0.802385	1.77717	0.381762
252	genus	Ruminococcus2	IVW	6	1.20619	0.890273	1.6342	0.226325
253	genus	Ruminococcusgnavusgroup	MR Egger	5	0.18327	0.0108146	3.10579	0.324718
254	genus	Ruminococcusgnavusgroup	WM	5	1.22895	0.873883	1.7283	0.235985
255	genus	Ruminococcusgnavusgroup	IVW	5	1.11431	0.854908	1.45243	0.423392
256	genus	Ruminococcustorquesgroup	MR Egger	3	2.95706	0.0279389	312.975	0.727726
257	genus	Ruminococcustorquesgroup	WM	3	0.788107	0.418719	1.48337	0.460533
258	genus	Ruminococcustorquesgroup	IVW	3	0.850319	0.489758	1.47632	0.564586
259	genus	Ruminiclostridium9	WR	1	1.34248	0.495624	3.63633	0.56238
260	genus	RuminococcaceaeUCG014	WR	1	0.514547	0.191383	1.38339	0.187895
261	genus	Slackia	MR Egger	3	1.59651	0.133058	19.156	0.774945
262	genus	Slackia	WM	3	1.20312	0.758221	1.90908	0.432443
263	genus	Slackia	IVW	3	1.23302	0.845338	1.79849	0.276772
264	genus	Streptococcus	MR Egger	6	0.626263	0.172333	2.27587	0.516427
265	genus	Streptococcus	WM	6	1.35955	0.825376	2.23944	0.227706
266	genus	Streptococcus	IVW	6	1.18462	0.791432	1.77314	0.410334
267	genus	Subdoligranulum	WR	1	0.687096	0.259509	1.8192	0.449988
268	genus	Sutterella	IVW	2	1.06635	0.325974	3.4883	0.915396
269	genus	Senegalimassilia	MR Egger	3	9.89458e-13	4.79494e-33	204179200	0.453409
270	genus	Senegalimassilia	WM	3	0.842039	0.481643	1.47211	0.546352
271	genus	Senegalimassilia	IVW	3	1.05693	0.498596	2.24048	0.885156
272	genus	Sellimonas	MR Egger	3	1.06059	0.0903584	12.4488	0.970218
273	genus	Sellimonas	WM	3	1.18601	0.873521	1.61029	0.274238
274	genus	Sellimonas	IVW	3	1.10022	0.871442	1.38906	0.421954
275	genus	Turicibacter	MR Egger	3	0.765691	0.0885134	6.62366	0.848529
276	genus	Turicibacter	WM	3	1.10875	0.705702	1.742	0.654252
277	genus	Turicibacter	IVW	3	1.14357	0.76367	1.71246	0.514908
278	genus	Tyzzerella3	MR Egger	7	1.01087	0.347947	2.93684	0.984912
279	genus	Tyzzerella3	WM	7	1.21675	0.945704	1.56547	0.127058
280	genus	Tyzzerella3	IVW	7	1.23889	1.00998	1.51969	0.0398529
281	genus	unknowngenus	MR Egger	5	1.48428	0.373792	5.89389	0.613775
282	genus	unknowngenus	WM	5	1.03772	0.650069	1.65653	0.876698
283	genus	unknowngenus	IVW	5	1.12594	0.745651	1.70017	0.572663
284	genus	unknowngenus	MR Egger	4	0.63197	0.0947118	4.21685	0.682265
285	genus	unknowngenus	WM	4	0.873579	0.548089	1.39236	0.569847
286	genus	unknowngenus	IVW	4	1.07074	0.648463	1.76801	0.789365
287	genus	unknowngenus	MR Egger	4	0.0811712	0.000187412	35.1565	0.502656
288	genus	unknowngenus	WM	4	1.11516	0.779731	1.59488	0.550461
289	genus	unknowngenus	IVW	4	1.16263	0.757968	1.78332	0.489964
290	genus	unknowngenus	MR Egger	3	1.49991	0.437202	5.14578	0.635507
291	genus	unknowngenus	WM	3	1.03784	0.718661	1.49878	0.842967
292	genus	unknowngenus	IVW	3	1.00384	0.723172	1.39344	0.98172
293	genus	unknowngenus	MR Egger	4	0.54788	0.100088	2.99909	0.559598
294	genus	unknowngenus	WM	4	0.922891	0.570037	1.49416	0.744099
295	genus	unknowngenus	IVW	4	0.876411	0.50863	1.51013	0.634645
296	genus	unknowngenus	MR Egger	4	0.382376	0.117277	1.24672	0.251907
297	genus	unknowngenus	WM	4	0.598571	0.404129	0.886567	0.0104446
298	genus	unknowngenus	IVW	4	0.604596	0.438226	0.834126	0.00217963
299	genus	unknowngenus	MR Egger	5	7.74839	0.345544	173.748	0.287393
300	genus	unknowngenus	WM	5	0.696586	0.416984	1.16367	0.167271
301	genus	unknowngenus	IVW	5	0.632319	0.428286	0.933552	0.0211157
302	genus	unknowngenus	IVW	2	0.953498	0.544959	1.66831	0.867501
303	genus	unknowngenus	MR Egger	3	2.3862	0.829698	6.86266	0.353196
304	genus	unknowngenus	WM	3	1.0659	0.715981	1.58682	0.753267
305	genus	unknowngenus	IVW	3	1.01928	0.691075	1.50336	0.92326
306	genus	unknowngenus	MR Egger	3	0.519312	0.101949	2.64529	0.574793
307	genus	unknowngenus	WM	3	0.93661	0.672212	1.305	0.698772
308	genus	unknowngenus	IVW	3	0.900544	0.680784	1.19124	0.462988
309	genus	unknowngenus	WR	1	1.86953	0.803096	4.35207	0.146682
310	genus	Veillonella	WR	1	1.30212	0.578763	2.92954	0.523395
311	genus	Victivallis	MR Egger	6	0.973993	0.0711051	13.3417	0.985201
312	genus	Victivallis	WM	6	0.899248	0.717425	1.12715	0.356823
313	genus	Victivallis	IVW	6	0.927438	0.773131	1.11254	0.417169
314	family	Actinomycetaceae	IVW	2	0.903488	0.525185	1.55429	0.71386
315	family	Acidaminococcaceae	IVW	2	0.707247	0.399092	1.25334	0.235428
316	family	Alcaligenaceae	MR Egger	6	0.5497	0.0544479	5.54971	0.638667
317	family	Alcaligenaceae	WM	6	1.24406	0.713067	2.17045	0.441865
318	family	Alcaligenaceae	IVW	6	1.17325	0.693616	1.98453	0.551311
319	family	BacteroidalesS24.7group	MR Egger	7	1.24561	0.517805	2.99639	0.64461
320	family	BacteroidalesS24.7group	WM	7	1.23622	0.91167	1.67631	0.172312
321	family	BacteroidalesS24.7group	IVW	7	1.15347	0.910542	1.46122	0.236687
322	family	Bifidobacteriaceae	MR Egger	6	0.578525	0.112653	2.97098	0.547879
323	family	Bifidobacteriaceae	WM	6	1.12202	0.671543	1.87467	0.660223
324	family	Bifidobacteriaceae	IVW	6	1.30939	0.857114	2.00032	0.212458
325	family	Bacteroidaceae	MR Egger	6	0.947263	0.146035	6.14448	0.957433
326	family	Bacteroidaceae	WM	6	1.03965	0.649947	1.663	0.871128
327	family	Bacteroidaceae	IVW	6	0.887635	0.606987	1.29804	0.538748
328	family	ClostridialesvadinBB60group	MR Egger	10	0.953871	0.519542	1.75129	0.882685
329	family	ClostridialesvadinBB60group	WM	10	0.923547	0.676612	1.2606	0.616342
330	family	ClostridialesvadinBB60group	IVW	10	0.938664	0.748926	1.17647	0.582732
331	family	Coriobacteriaceae	MR Egger	6	1.1274	0.0949573	13.3853	0.92889
332	family	Coriobacteriaceae	WM	6	1.61217	0.909831	2.85668	0.101788
333	family	Coriobacteriaceae	IVW	6	1.35197	0.860397	2.12438	0.190915
334	family	Christensenellaceae	MR Egger	5	0.634102	0.312733	1.28571	0.295779
335	family	Christensenellaceae	WM	5	0.81873	0.519794	1.28959	0.388234
336	family	Christensenellaceae	IVW	5	0.860627	0.604719	1.22483	0.404494
337	family	Clostridiaceae1	MR Egger	3	0.877151	0.0960382	8.01133	0.926388
338	family	Clostridiaceae1	WM	3	1.03857	0.588629	1.83245	0.896059
339	family	Clostridiaceae1	IVW	3	0.875057	0.493712	1.55096	0.647628
340	family	Defluviitaleaceae	MR Egger	8	1.36396	0.527995	3.52351	0.545197
341	family	Defluviitaleaceae	WM	8	1.14532	0.816904	1.60577	0.431284
342	family	Defluviitaleaceae	IVW	8	1.09797	0.846993	1.42331	0.48028
343	family	Desulfovibrionaceae	MR Egger	6	0.271486	0.0596348	1.23593	0.16706
344	family	Desulfovibrionaceae	WM	6	0.915392	0.528839	1.5845	0.752155
345	family	Desulfovibrionaceae	IVW	6	1.03003	0.660428	1.60646	0.896202
346	family	Erysipelotrichaceae	MR Egger	7	1.61275	0.270531	9.61432	0.62221
347	family	Erysipelotrichaceae	WM	7	0.83672	0.506392	1.38253	0.486575
348	family	Erysipelotrichaceae	IVW	7	0.822714	0.567052	1.19364	0.304062
349	family	Enterobacteriaceae	IVW	2	1.64133	0.837776	3.21563	0.148702
350	family	FamilyXI	MR Egger	6	0.682491	0.218838	2.12849	0.546322
351	family	FamilyXI	WM	6	1.01988	0.826709	1.25818	0.854241
352	family	FamilyXI	IVW	6	0.99604	0.836415	1.18613	0.964486
353	family	FamilyXIII	MR Egger	5	0.532189	0.023015	12.3061	0.720173
354	family	FamilyXIII	WM	5	1.02441	0.570414	1.83973	0.935666
355	family	FamilyXIII	IVW	5	1.04558	0.66525	1.64334	0.846808
356	family	Lactobacillaceae	MR Egger	4	0.818546	0.300641	2.22863	0.733005
357	family	Lactobacillaceae	WM	4	1.01476	0.70517	1.46028	0.937098
358	family	Lactobacillaceae	IVW	4	0.965039	0.714845	1.3028	0.81621
359	family	Lachnospiraceae	MR Egger	7	0.904211	0.189552	4.31331	0.904403
360	family	Lachnospiraceae	WM	7	1.26468	0.752812	2.12459	0.374969
361	family	Lachnospiraceae	IVW	7	1.1112	0.75003	1.64627	0.599071
362	family	Methanobacteriaceae	MR Egger	7	0.719866	0.297289	1.74311	0.498998
363	family	Methanobacteriaceae	WM	7	1.19816	0.922074	1.55692	0.176091
364	family	Methanobacteriaceae	IVW	7	1.01288	0.795959	1.28891	0.917124
365	family	Oxalobacteraceae	MR Egger	6	0.628931	0.121717	3.2498	0.609443
366	family	Oxalobacteraceae	WM	6	1.31583	0.964362	1.79538	0.0834305
367	family	Oxalobacteraceae	IVW	6	1.28167	1.02482	1.60289	0.0296388
368	family	Porphyromonadaceae	MR Egger	4	1.25524	0.137107	11.4919	0.859137
369	family	Porphyromonadaceae	WM	4	0.92238	0.49238	1.7279	0.800817
370	family	Porphyromonadaceae	IVW	4	0.976658	0.583991	1.63335	0.928271
371	family	Prevotellaceae	MR Egger	9	1.03175	0.407691	2.61106	0.949241
372	family	Prevotellaceae	WM	9	0.751753	0.508024	1.11241	0.15353
373	family	Prevotellaceae	IVW	9	0.920994	0.684302	1.23955	0.587104
374	family	Pasteurellaceae	MR Egger	3	4.71695	0.132713	167.651	0.550971
375	family	Pasteurellaceae	WM	3	0.665482	0.39601	1.11832	0.124112
376	family	Pasteurellaceae	IVW	3	0.752906	0.495845	1.14323	0.182913
377	family	Peptostreptococcaceae	MR Egger	10	1.34083	0.690296	2.60442	0.411795
378	family	Peptostreptococcaceae	WM	10	1.29461	0.878375	1.90809	0.191986
379	family	Peptostreptococcaceae	IVW	10	1.31535	0.976625	1.77157	0.0711828
380	family	Pasteurellaceae	MR Egger	8	0.702003	0.231443	2.12928	0.554991
381	family	Pasteurellaceae	WM	8	0.900157	0.617003	1.31326	0.58517
382	family	Pasteurellaceae	IVW	8	1.245	0.800788	1.93562	0.330412
383	family	Rikenellaceae	MR Egger	8	1.08659	0.296289	3.98486	0.904415
384	family	Rikenellaceae	WM	8	0.939397	0.610355	1.44582	0.776279
385	family	Rikenellaceae	IVW	8	0.996226	0.695967	1.42602	0.983515
386	family	Ruminococcaceae	MR Egger	6	0.910986	0.143021	5.8026	0.926133
387	family	Ruminococcaceae	WM	6	0.95167	0.580548	1.56004	0.844262
388	family	Ruminococcaceae	IVW	6	0.924735	0.619975	1.37931	0.70129
389	family	Rhodospirillaceae	MR Egger	9	3.47033	1.37686	8.74684	0.0335182
390	family	Rhodospirillaceae	WM	9	0.976482	0.703683	1.35504	0.886782
391	family	Rhodospirillaceae	IVW	9	1.17116	0.894927	1.53267	0.249664
392	family	Streptococcaceae	MR Egger	6	0.785199	0.146572	4.20637	0.791656
393	family	Streptococcaceae	WM	6	0.722418	0.428903	1.21679	0.221576
394	family	Streptococcaceae	IVW	6	0.766067	0.527141	1.11329	0.162325
395	family	unknownfamily	MR Egger	3	1.00601	0.419738	2.41117	0.991445
396	family	unknownfamily	WM	3	1.21463	0.843284	1.74951	0.296284
397	family	unknownfamily	IVW	3	1.15204	0.839292	1.58133	0.381112
398	family	unknownfamily	MR Egger	6	1.10669	0.541542	2.26161	0.79479
399	family	unknownfamily	WM	6	1.27351	0.887953	1.82648	0.188813
400	family	unknownfamily	IVW	6	1.10909	0.835032	1.4731	0.474602
401	family	unknownfamily	MR Egger	7	0.796356	0.211024	3.00527	0.750471
402	family	unknownfamily	WM	7	0.953928	0.736942	1.2348	0.720182
403	family	unknownfamily	IVW	7	0.947689	0.773067	1.16175	0.605099
404	family	Veillonellaceae	MR Egger	9	0.906833	0.477914	1.7207	0.773434
405	family	Veillonellaceae	WM	9	0.890532	0.615323	1.28883	0.538758
406	family	Veillonellaceae	IVW	9	0.936109	0.704319	1.24418	0.649213
407	family	Victivallaceae	MR Egger	10	1.24638	0.649612	2.39139	0.52629
408	family	Victivallaceae	WM	10	0.890705	0.719777	1.10222	0.287021
409	family	Victivallaceae	IVW	10	0.931968	0.805306	1.07855	0.344477
410	family	Verrucomicrobiaceae	MR Egger	8	1.85164	0.257513	13.3142	0.56294
411	family	Verrucomicrobiaceae	WM	8	1.50345	1.01675	2.2231	0.0410268
412	family	Verrucomicrobiaceae	IVW	8	1.3956	1.03359	1.8844	0.0295839
413	order	Actinomycetales	IVW	2	1.17231	0.681248	2.01733	0.565944
414	order	Bifidobacteriales	MR Egger	6	0.578525	0.112653	2.97098	0.547879
415	order	Bifidobacteriales	WM	6	1.12202	0.680097	1.85109	0.652192
416	order	Bifidobacteriales	IVW	6	1.30939	0.857114	2.00032	0.212458
417	order	Bacteroidales	MR Egger	7	1.4516	0.552402	3.81452	0.483711
418	order	Bacteroidales	WM	7	1.49937	0.904823	2.48457	0.115982
419	order	Bacteroidales	IVW	7	1.20682	0.772019	1.88651	0.409496
420	order	Bacillales	MR Egger	7	0.640013	0.346382	1.18256	0.213556
421	order	Bacillales	WM	7	1.03248	0.836311	1.27466	0.766243
422	order	Bacillales	IVW	7	0.992433	0.843608	1.16751	0.926987
423	order	Burkholderiales	MR Egger	10	1.1917	0.427316	3.32342	0.746121
424	order	Burkholderiales	WM	10	1.04104	0.684578	1.58311	0.850831
425	order	Burkholderiales	IVW	10	0.914448	0.669668	1.2487	0.573661
426	order	Coriobacteriales	MR Egger	7	0.841783	0.0812403	8.72226	0.89084
427	order	Coriobacteriales	WM	7	1.29405	0.756379	2.21392	0.346768
428	order	Coriobacteriales	IVW	7	1.23311	0.826385	1.84001	0.304825
429	order	Clostridiales	MR Egger	10	0.978758	0.263513	3.63538	0.975202
430	order	Clostridiales	WM	10	0.989123	0.65491	1.49389	0.958536
431	order	Clostridiales	IVW	10	1.07497	0.786996	1.46832	0.649533
432	order	Desulfovibrionales	MR Egger	7	1.15246	0.585545	2.26825	0.698269
433	order	Desulfovibrionales	WM	7	1.07278	0.691592	1.66407	0.753781
434	order	Desulfovibrionales	IVW	7	0.969796	0.704169	1.33562	0.851026
435	order	Erysipelotrichales	MR Egger	10	1.46159	0.32282	6.61747	0.63555
436	order	Erysipelotrichales	WM	10	0.840237	0.54407	1.29763	0.432436
437	order	Erysipelotrichales	IVW	10	0.854545	0.614671	1.18803	0.34976
438	order	Enterobacteriales.	MR Egger	5	0.589833	0.0153679	22.6383	0.795111
439	order	Enterobacteriales.	WM	5	1.29606	0.729941	2.30125	0.37598
440	order	Enterobacteriales.	IVW	5	1.09217	0.67406	1.76963	0.720292
441	order	Gastranaerophilales	MR Egger	3	0.669504	0.205274	2.18359	0.626314
442	order	Gastranaerophilales	WM	3	1.20296	0.834611	1.73386	0.321832
443	order	Gastranaerophilales	IVW	3	1.05353	0.768139	1.44495	0.746315
444	order	Lactobacillales	MR Egger	10	0.894651	0.424616	1.885	0.777144
445	order	Lactobacillales	WM	10	0.742409	0.490472	1.12376	0.159035
446	order	Lactobacillales	IVW	10	0.809878	0.594327	1.1036	0.181677
447	order	MollicutesRF9	MR Egger	6	0.890176	0.215413	3.67857	0.880115
448	order	MollicutesRF9	WM	6	0.965537	0.639677	1.45739	0.867407
449	order	MollicutesRF9	IVW	6	0.995553	0.722349	1.37209	0.978275
450	order	Methanobacteriales	MR Egger	9	0.728246	0.333312	1.59113	0.452577
451	order	Methanobacteriales	WM	9	1.20069	0.947856	1.52098	0.129495
452	order	Methanobacteriales	IVW	9	1.01662	0.835877	1.23646	0.868879
453	order	NB1n	MR Egger	10	0.557751	0.247659	1.25611	0.19635
454	order	NB1n	WM	10	0.884688	0.715918	1.09325	0.256586
455	order	NB1n	IVW	10	0.895938	0.759851	1.0564	0.191113
456	order	Pasteurellales	MR Egger	8	0.94171	0.50968	1.73995	0.854268
457	order	Pasteurellales	WM	8	1.11786	0.806041	1.55032	0.504291
458	order	Pasteurellales	IVW	8	1.1498	0.879606	1.503	0.307074
459	order	Rhodospirillales	MR Egger	10	2.31323	1.01695	5.26183	0.0805051
460	order	Rhodospirillales	WM	10	1.12435	0.845013	1.49604	0.421204
461	order	Rhodospirillales	IVW	10	1.24891	1.00745	1.54825	0.0425864
462	order	Selenomonadales	MR Egger	8	0.46804	0.0769691	2.84609	0.441283
463	order	Selenomonadales	WM	8	1.02287	0.592494	1.76587	0.935303
464	order	Selenomonadales	IVW	8	1.01641	0.596751	1.73119	0.952227
465	order	Victivallales	MR Egger	6	1.61012	0.644361	4.02334	0.365656
466	order	Victivallales	WM	6	0.926539	0.692625	1.23945	0.607276
467	order	Victivallales	IVW	6	0.92883	0.697962	1.23606	0.612587
468	order	Verrucomicrobiales	MR Egger	9	2.15093	0.262528	17.6228	0.4985
469	order	Verrucomicrobiales	WM	9	1.52094	1.02117	2.2653	0.0391041
470	order	Verrucomicrobiales	IVW	9	1.56513	1.18098	2.07423	0.00182265
471	class	Actinobacteria	IVW	11	0.691887	0.488934	0.979084	0.0375874
472	class	Actinobacteria	WM	11	0.890678	0.596945	1.32894	0.570672
473	class	Actinobacteria	MR Egger	11	0.853787	0.293143	2.48668	0.778519
474	class	Alphaproteobacteria	IVW	6	0.996648	0.745619	1.33219	0.981905
475	class	Alphaproteobacteria	WM	6	1.00965	0.714513	1.4267	0.956573
476	class	Alphaproteobacteria	MR Egger	6	1.01369	0.36698	2.80007	0.981905
477	class	Bacilli	IVW	11	0.908449	0.645953	1.27762	0.581041
478	class	Bacilli	WM	11	0.768657	0.516857	1.14313	0.193814
479	class	Bacilli	MR Egger	11	0.674073	0.281272	1.61543	0.399447
480	class	Bacteroidia	IVW	10	1.39139	0.929414	2.08299	0.108619
481	class	Bacteroidia	WM	10	1.79099	1.12417	2.85334	0.0141829
482	class	Bacteroidia	MR Egger	10	1.42273	0.549326	3.68481	0.488433
483	class	Betaproteobacteria	IVW	9	1.06405	0.716948	1.57919	0.757949
484	class	Betaproteobacteria	WM	9	1.16901	0.729989	1.87207	0.515694
485	class	Betaproteobacteria	MR Egger	9	1.87429	0.414742	8.47023	0.441189
486	class	Clostridia	IVW	9	1.14398	0.830156	1.57643	0.410964
487	class	Clostridia	WM	9	1.05867	0.70477	1.59029	0.783589
488	class	Clostridia	MR Egger	9	1.29971	0.379053	4.4565	0.689191
489	class	Coriobacteriia	IVW	6	1.14757	0.740272	1.77897	0.538277
490	class	Coriobacteriia	WM	6	1.0268	0.575545	1.83185	0.928652
491	class	Coriobacteriia	MR Egger	6	0.742722	0.109595	5.03342	0.775821
492	class	Deltaproteobacteria	IVW	7	1.04318	0.75836	1.43497	0.794978
493	class	Deltaproteobacteria	WM	7	1.06872	0.713574	1.60064	0.747067
494	class	Deltaproteobacteria	MR Egger	7	1.27467	0.621726	2.61335	0.536939
495	class	Erysipelotrichia	IVW	9	0.909764	0.643216	1.28677	0.592909
496	class	Erysipelotrichia	WM	9	0.844895	0.537748	1.32748	0.464695
497	class	Erysipelotrichia	MR Egger	9	1.39352	0.266042	7.29918	0.70618
498	class	Gammaproteobacteria	IVW	5	0.633385	0.412206	0.973242	0.0371824
499	class	Gammaproteobacteria	WM	5	0.48571	0.285919	0.82511	0.00756151
500	class	Gammaproteobacteria	MR Egger	5	0.577205	0.140439	2.37232	0.501453
501	class	Lentisphaeria	IVW	6	0.90017	0.680867	1.19011	0.460351
502	class	Lentisphaeria	WM	6	0.82672	0.618398	1.10522	0.198925
503	class	Lentisphaeria	MR Egger	6	1.62508	0.562579	4.69424	0.42035
504	class	Melainabacteria	IVW	6	1.12061	0.893586	1.4053	0.324194
505	class	Melainabacteria	WM	6	1.20731	0.906291	1.60831	0.197907
506	class	Melainabacteria	MR Egger	6	0.771347	0.375265	1.58548	0.519004
507	class	Methanobacteria	IVW	8	0.993771	0.799259	1.23562	0.95516
508	class	Methanobacteria	WM	8	1.13116	0.870563	1.46976	0.356282
509	class	Methanobacteria	MR Egger	8	0.729574	0.318765	1.66982	0.483667
510	class	Mollicutes	IVW	7	0.949373	0.699443	1.28861	0.738907
511	class	Mollicutes	WM	7	0.92365	0.628417	1.35759	0.686068
512	class	Mollicutes	MR Egger	7	0.997285	0.435501	2.28375	0.995117
513	class	Negativicutes	IVW	10	0.980306	0.621293	1.54677	0.931876
514	class	Negativicutes	WM	10	1.02004	0.636094	1.63574	0.934366
515	class	Negativicutes	MR Egger	10	0.644187	0.136019	3.05088	0.594568
516	class	Verrucomicrobiae	IVW	9	1.56513	1.18098	2.07423	0.00182265
517	class	Verrucomicrobiae	WM	9	1.52094	1.0412	2.22173	0.0300973
518	class	Verrucomicrobiae	MR Egger	9	2.15093	0.262528	17.6228	0.4985
519	phylum	Actinobacteria	IVW	10	1.10144	0.783093	1.54919	0.578805
520	phylum	Actinobacteria	WM	10	1.10733	0.712534	1.72087	0.650376
521	phylum	Actinobacteria	MR Egger	10	0.730774	0.10834	4.92919	0.755662
522	phylum	Bacteroidetes	IVW	9	1.48676	1.07856	2.04947	0.0154443
523	phylum	Bacteroidetes	WM	9	1.77617	1.15807	2.72419	0.00847582
524	phylum	Bacteroidetes	MR Egger	9	1.62345	0.758736	3.47366	0.251963
525	phylum	Cyanobacteria	IVW	7	1.20019	0.930926	1.54734	0.159188
526	phylum	Cyanobacteria	WM	7	1.24802	0.913309	1.70539	0.164296
527	phylum	Cyanobacteria	MR Egger	7	0.827963	0.338897	2.02281	0.605875
528	phylum	Euryarchaeota	IVW	10	1.03188	0.847362	1.25659	0.754845
529	phylum	Euryarchaeota	WM	10	1.14557	0.893159	1.46932	0.284517
530	phylum	Euryarchaeota	MR Egger	10	1.40173	0.606957	3.23723	0.451862
531	phylum	Firmicutes	IVW	10	1.04781	0.779799	1.40794	0.756673
532	phylum	Firmicutes	WM	10	0.984429	0.665885	1.45536	0.937287
533	phylum	Firmicutes	MR Egger	10	1.03419	0.46264	2.31184	0.936727
534	phylum	Lentisphaerae	IVW	9	0.861758	0.700772	1.05973	0.158493
535	phylum	Lentisphaerae	WM	9	0.802384	0.630648	1.02089	0.0731679
536	phylum	Lentisphaerae	MR Egger	9	1.63545	0.826857	3.23558	0.200334
537	phylum	Proteobacteria	IVW	10	0.688116	0.501849	0.94352	0.0202873
538	phylum	Proteobacteria	WM	10	0.695571	0.452374	1.06951	0.0981585
539	phylum	Proteobacteria	MR Egger	10	0.998137	0.363541	2.74048	0.997202
540	phylum	Tenericutes	IVW	10	0.999958	0.7785	1.28441	0.999739
541	phylum	Tenericutes	WM	10	0.958418	0.700541	1.31122	0.790559
542	phylum	Tenericutes	MR Egger	10	0.989306	0.44949	2.17741	0.979343
543	phylum	Verrucomicrobia	IVW	11	1.14447	0.78903	1.66002	0.476972
544	phylum	Verrucomicrobia	WM	11	1.1895	0.825337	1.71436	0.352065
545	phylum	Verrucomicrobia	MR Egger	11	0.897875	0.332008	2.42819	0.836658
No. SNP is the number of SNPs being used as IVs.
Significant P was marked in bold.
MR, Mendelian randomization; SNP, single-nucleotide polymorphism; IV, instrumental variable; IVW, inverse-variance weighted; WR,wald ratio; OR, odds ratio; CI, confidence interval

## Sheet: S3
Results of sensitivity analysis GM on DN (P<1.00E-05)
NO.	Level	Exposure	IVW_Q	IVW_Q_P	MR_Egger_Q	MR_Egger_Q_P	egger_intercept	pleiotropy_P	MR-PRESSO
1	genus	Adlercreutzia	0.462585	0.496418	NA	NA	NA	NA
2	genus	Alloprevotella	6.09298	0.107173	3.08481	0.213866	0.451993	0.297355
3	genus	Alistipes	0.943562	0.62389	0.851769	0.356052	-0.135297	0.812717
4	genus	Anaerostipes	1.49239	0.913946	1.49214	0.828033	-0.000704685	0.988091
5	genus	Anaerofilum	1.00199	0.800771	0.996856	0.607485	0.00581649	0.94941
6	genus	Anaerotruncus	1.03002	0.310155	NA	NA	NA	NA
7	genus	Allisonella	0.504123	0.477694	NA	NA	NA	NA
8	genus	Actinomyces	NA	NA	NA	NA	NA	NA
9	genus	Akkermansia	2.19376	0.700172	2.15013	0.541837	-0.00916766	0.847927
10	genus	Bifidobacterium	4.48113	0.21398	2.45299	0.293319	0.0798369	0.327248
11	genus	Bacteroides	0.000477892	0.999761	0.000475935	0.982595	0.000243134	0.999109
12	genus	Barnesiella	0.375846	0.828678	0.172719	0.677707	-0.0451316	0.730434
13	genus	Butyricimonas	3.763	0.43903	3.75738	0.288883	-0.00497652	0.950798
14	genus	Blautia	6.49373	0.165186	6.30376	0.0977314	0.0181845	0.783293
15	genus	Butyricicoccus	NA	NA	NA	NA	NA	NA	NA
16	genus	Butyrivibrio	8.5944	0.0720769	7.48541	0.0579345	0.0632522	0.552668
17	genus	Bilophila	0.788217	0.674281	0.00200039	0.964326	-0.170989	0.538188
18	genus	Coprobacter	1.04422	0.593267	0.646852	0.421241	-0.0494568	0.641932
19	genus	Clostridiumsensustricto1	0.000198039	0.988772	NA	NA	NA	NA
20	genus	Coprococcus1	0.544586	0.761631	0.360838	0.548041	-0.0242972	0.742191
21	genus	Coprococcus3	1.73518	0.629142	0.734931	0.692487	-0.134159	0.422603
22	genus	CandidatusSoleaferrea	4.48113	0.21398	2.45299	0.293319	0.0798369	0.327248
23	genus	Collinsella	NA	NA	NA	NA	NA	NA
24	genus	Coprococcus2	NA	NA	NA	NA	NA	NA
25	genus	Clostridiuminnocuumgroup	1.88393	0.596843	r 1.541424	0.462684	-0.0456303	0.61762
26	genus	Dorea	4.61699	0.0316568	NA	NA	NA	NA
27	genus	Dialister	0.6743	0.411556	NA	NA	NA	NA
28	genus	DefluviitaleaceaeUCG011	1.9288	0.587314	1.42739	0.489831	0.0684262	0.552282
29	genus	Desulfovibrio	NA	NA	NA	NA	NA	NA
30	genus	Eggerthella	0.361685	0.834567	0.147655	0.700786	-0.0430698	0.724146
31	genus	Enterorhabdus	1.917	0.383467	0.196196	0.657809	-0.0854975	0.414653
32	genus	Escherichia.Shigella	2.75712	0.0968222	NA	NA	NA	NA
33	genus	Eubacteriumnodatumgroup	2.72048	0.2566	0.00202569	0.964101	-0.129011	0.347081
34	genus	Eisenbergiella	1.77325	0.412044	0.101165	0.750437	0.144505	0.419069
35	genus	Eubacteriumhalliigroup	3.04883	0.549688	1.42211	0.70036	0.0363725	0.29196
36	genus	Eubacteriumoxidoreducensgroup	0.631945	0.426643	NA	NA	NA	NA
37	genus	Eubacteriumruminantiumgroup	6.62294	0.0849379	6.44566	0.0398421	-0.0302688	0.836392
38	genus	Eubacteriumventriosumgroup	1.43037	0.963985	1.2951	0.935436	-0.0168188	0.72808
39	genus	Eubacteriumcoprostanoligenesgroup	4.80858	0.307508	4.62202	0.201661	0.0375086	0.750839	0.368
40	genus	Erysipelatoclostridium	6.89681	0.228428	6.71959	0.15147	-0.0203412	0.761609
41	genus	ErysipelotrichaceaeUCG003	3.2802	0.656875	1.50722	0.825362	-0.0646996	0.253828
42	genus	Eubacteriumeligensgroup	3.67163	0.299175	1.35668	0.507459	0.0857874	0.267541
43	genus	Eubacteriumfissicatenagroup	1.06926	0.585886	0.882377	0.347552	0.0725493	0.740236
44	genus	Eubacteriumrectalegroup	12.9792	0.00468187	7.87942	0.00468187	0.15448	0.373169
45	genus	Eubacteriumxylanophilumgroup	2.32865	0.507054	2.13916	0.343152	-0.0273723	0.714743
46	genus	Eubacteriumbrachygroup	NA	NA	NA	NA	NA	NA
47	genus	Flavonifractor	0.250345	0.616832	NA	NA	NA	NA
48	genus	Faecalibacterium	1.30348	0.521139	0.331199	0.564954	0.234332	0.504474
49	genus	FamilyXIIIAD3011group	2.20702	0.697744	1.31552	0.725451	0.090324	0.414728
50	genus	FamilyXIIIUCG001	4.14559	0.125834	0.472212	0.491972	-0.520306	0.306151
51	genus	Fusicatenibacter	2.58152	0.630101	2.57123	0.462555	-0.0111715	0.925623
52	genus	Gordonibacter	4.61805	0.328778	4.57923	0.205331	0.0188709	0.883433
53	genus	Howardella	2.36001	0.501123	0.533555	0.765844	0.0929433	0.309115	0.556333
54	genus	Holdemania	1.18594	0.756378	0.201145	0.90432	-0.101182	0.425598
55	genus	Haemophilus	6.41109	0.170479	3.93481	0.26859	0.0602401	0.263092
56	genus	Holdemanella	3.28293	0.511642	2.89977	0.407339	0.0234093	0.579743
57	genus	Hungatella	NA	NA	NA	NA	NA	NA
58	genus	Intestinimonas	0.828386	0.934603	0.711106	0.870589	0.0160166	0.754593
59	genus	Intestinibacter	2.05602	0.725456	0.924173	0.819591	0.0598956	0.365421
60	genus	Lactobacillus	1.18263	0.553599	1.09911	0.294462	-0.0242593	0.828759
61	genus	Lactococcus	0.37732	0.828068	0.320894	0.571071	-0.0435647	0.851528
62	genus	Lachnospira	0.15397	0.69477	NA	NA	NA	NA
63	genus	Lachnoclostridium	2.52502	0.470786	1.85082	0.396368	0.0499626	0.497892	0.694333
64	genus	LachnospiraceaeNC2004group	0.000193762	0.988894	NA	NA	NA	NA
65	genus	LachnospiraceaeNK4A136group	4.377	0.357382	4.24499	0.236196	-0.0223744	0.779999
66	genus	LachnospiraceaeUCG001	3.64551	0.456101	3.26199	0.352968	-0.0420744	0.594385
67	genus	LachnospiraceaeUCG004	8.08859	0.0883865	7.9575	0.0468983	0.0828272	0.838349
68	genus	LachnospiraceaeUCG008	5.21665	0.516342	4.3908	0.494625	-0.0523279	0.40515
69	genus	LachnospiraceaeUCG010	1.21711	0.544135	1.20268	0.272787	0.00673961	0.930526
70	genus	Methanobrevibacter	0.085555	0.993513	0.0428851	0.978786	-0.0153259	0.855469
71	genus	Marvinbryantia	1.76535	0.413675	1.50607	0.219739	-0.0391775	0.749621
72	genus	Odoribacter	0.710214	0.870799	0.545783	0.761175	-0.0207536	0.724374
73	genus	Oscillibacter	6.47378	0.16645	1.04475	0.790425	0.134778	0.102145
74	genus	Oxalobacter	1.43039	0.698426	1.26764	0.530561	0.0451093	0.725679	0.708667
75	genus	Olsenella	NA	NA	NA	NA	NA	NA
76	genus	Oscillospira	NA	NA	NA	NA	NA	NA
77	genus	Parabacteroides	0.375423	0.540063	NA	NA	NA	NA
78	genus	Paraprevotella	3.87592	0.567416	3.87561	0.423102	0.000905652	0.986825
79	genus	Peptococcus	2.78258	0.594843	2.75981	0.430158	-0.0115912	0.889635
80	genus	Parasutterella	5.85511	0.556766	2.60698	0.856308	0.102508	0.121572
81	genus	Prevotella7	3.13603	0.208459	0.18686	0.665543	0.283096	0.335694
82	genus	Prevotella9	2.55574	0.465303	0.472353	0.789641	-0.0675699	0.28571
83	genus	Phascolarctobacterium	6.23191	0.100857	1.89572	0.387569	-0.182353	0.172744
84	genus	Roseburia	0.0379365	0.845571	NA	NA	NA	NA
85	genus	RikenellaceaeRC9gutgroup	0.105503	0.948616	0.0191551	0.889923	0.0338499	0.818051
86	genus	Ruminococcusgauvreauiigroup	3.20015	0.361783	0.39852	0.819337	0.0988434	0.236145
87	genus	Romboutsia	0.333564	0.563568	NA	NA	NA	NA
88	genus	Ruminiclostridium5	0.211472	0.645617	NA	NA	NA	NA
89	genus	Ruminiclostridium6	3.03857	0.551392	2.55052	0.466231	0.0241579	0.535085
90	genus	RuminococcaceaeNK4A214group	3.81872	0.431095	0.622185	0.891335	-0.115123	0.171753
91	genus	RuminococcaceaeUCG002	1.40811	0.923424	1.01382	0.907693	0.031551	0.564119	0.936667
92	genus	RuminococcaceaeUCG003	1.52258	0.677068	1.35788	0.507153	0.0220792	0.724168
93	genus	RuminococcaceaeUCG004	1.17171	0.55663	0.275729	0.599514	-0.0792913	0.517473
94	genus	RuminococcaceaeUCG005	3.16462	0.366934	1.55074	0.460533	-0.318813	0.331735
95	genus	RuminococcaceaeUCG009	7.84503	0.0197913	2.29748	0.129584	0.241669	0.364032
96	genus	RuminococcaceaeUCG010	0.706128	0.702532	0.0287387	0.865384	-0.0351526	0.561604
97	genus	RuminococcaceaeUCG011	1.24365	0.536964	0.0269855	0.869517	0.0802063	0.468838
98	genus	RuminococcaceaeUCG013	0.987568	0.80426	0.250869	0.882114	-0.0531265	0.481162
99	genus	Ruminococcus1	0.422603	0.80953	0.410599	0.521666	-0.0213142	0.930529
100	genus	Ruminococcus2	4.05281	0.541838	3.64646	0.455962	0.017008	0.558485
101	genus	Ruminococcusgnavusgroup	4.07177	0.39638	2.49544	0.476115	0.218745	0.298181
102	genus	Ruminococcustorquesgroup	0.372967	0.829872	0.0944973	0.758536	-0.0790963	0.690881
103	genus	Ruminiclostridium9	NA	NA	NA	NA	NA	NA
104	genus	RuminococcaceaeUCG014	NA	NA	NA	NA	NA	NA
105	genus	Slackia	1.58615	0.452451	1.5207	0.217514	-0.0293173	0.869771
106	genus	Streptococcus	1.84553	0.870079	0.806606	0.93756	0.0479311	0.365704
107	genus	Subdoligranulum	NA	NA	NA	NA	NA	NA
108	genus	Sutterella	3.84492	0.0498967	NA	NA	NA	NA
109	genus	Senegalimassilia	7.97069	0.0185861	3.39586	0.0653601	2.1898	0.452745
110	genus	Sellimonas	1.79852	0.406871	1.79696	0.18008	0.0054305	0.981268
111	genus	Turicibacter	0.212314	0.899284	0.0747138	0.784593	0.0510378	0.773866
112	genus	Tyzzerella3	2.04588	0.915431	1.90083	0.86269	0.0288811	0.718956	0.922667
113	genus	unknowngenus	5.20032	0.267354	4.91554	0.178087	-0.027653	0.704787
114	genus	unknowngenus	5.76559	0.123589	4.95793	0.0838301	0.0784664	0.625723
115	genus	unknowngenus	7.14232	0.0674974	5.2085	0.0739585	0.268626	0.479659
116	genus	unknowngenus	1.1252	0.569725	0.686515	0.407352	-0.0613028	0.627579
117	genus	unknowngenus	6.35646	0.0954986	5.43808	0.0659381	0.0474934	0.619895
118	genus	unknowngenus	2.35024	0.502965	1.72671	0.421745	0.0521607	0.512488	0.567
119	genus	unknowngenus	3.20234	0.524553	0.668752	0.880528	-0.233135	0.209684	0.547667
120	genus	unknowngenus	0.892728	0.344739	NA	NA	NA	NA
121	genus	unknowngenus	2.76546	0.250892	0.00462246	0.945795	-0.107515	0.344901
122	genus	unknowngenus	0.54076	0.763089	0.0881635	0.766525	0.0656176	0.622991
123	genus	unknowngenus	NA	NA	NA	NA	NA	NA
124	genus	Veillonella	NA	NA	NA	NA	NA	NA
125	genus	Victivallis	1.1073	0.953456	1.10594	0.893328	-0.00588388	0.972432
126	family	Actinomycetaceae	0.829608	0.362386	NA	NA	NA	NA
127	family	Acidaminococcaceae	0.0235262	0.878096	NA	NA	NA	NA
128	family	Alcaligenaceae	8.68187	0.122446	7.824	0.0982423	0.0514946	0.544015
129	family	BacteroidalesS24.7group	5.2885	0.507379	5.25499	0.38556	-0.0080638	0.865308
130	family	Bifidobacteriaceae	6.37003	0.27186	5.06973	0.280218	0.0554804	0.368406
131	family	Bacteroidaceae	1.47626	0.915793	1.47141	0.831693	-0.00458212	0.947846
132	family	ClostridialesvadinBB60group	8.68736	0.46662	8.68393	0.369657	-0.00177556	0.956536
133	family	Coriobacteriaceae	5.44982	0.36348	5.42055	0.246802	0.0111936	0.890264
134	family	Christensenellaceae	2.9411	0.567729	1.98559	0.575403	0.0333507	0.400409
135	family	Clostridiaceae1	3.25545	0.196376	3.25543	0.0711873	-0.000288867	0.998552
136	family	Defluviitaleaceae	3.16215	0.869608	2.94522	0.81569	-0.0227447	0.657815
137	family	Desulfovibrionaceae	6.27397	0.280465	3.08191	0.544213	0.0975896	0.148532
138	family	Erysipelotrichaceae	4.04635	0.670404	3.4755	0.627098	-0.0418394	0.483972
139	family	Enterobacteriaceae	0.0578292	0.80996	NA	NA	NA	NA
140	family	FamilyXI	1.63612	0.896847	1.20151	0.877851	0.0497349	0.545753
141	family	FamilyXIII	2.01593	0.732828	1.83458	0.60744	0.0408546	0.698914
142	family	Lactobacillaceae	1.97539	0.577531	1.86136	0.394286	0.0184306	0.767749
143	family	Lachnospiraceae	3.9055	0.689464	3.83411	0.573538	0.0136857	0.800001
144	family	Methanobacteriaceae	10.7969	0.0948594	9.60222	0.0873234	0.0566963	0.466004
145	family	Oxalobacteraceae	4.52452	0.47661	3.78906	0.435305	0.0868174	0.439466	0.478333
146	family	Porphyromonadaceae	2.50511	0.474368	2.44066	0.295133	-0.0166941	0.8396
147	family	Prevotellaceae	7.33924	0.500512	7.27244	0.401075	-0.0088766	0.807113
148	family	Pasteurellaceae	1.17536	0.555615	0.146765	0.701646	-0.141619	0.495513
149	family	Peptostreptococcaceae	12.163	0.204274	12.1567	0.144347	-0.00175024	0.950252
150	family	Pasteurellaceae	20.2925	0.00497139	16.8867	0.00970862	0.0667366	0.31348
151	family	Rikenellaceae	1.8745	0.966459	1.85593	0.93246	-0.00601493	0.896081
152	family	Ruminococcaceae	3.42179	0.635253	3.42153	0.48991	0.00156559	0.98782
153	family	Rhodospirillaceae	12.3839	0.13488	6.77284	0.452908	-0.113002	0.0496965
154	family	Streptococcaceae	4.54938	0.473304	4.54838	0.33685	-0.00211271	0.977764
155	family	unknownfamily	0.37771	0.827906	0.271383	0.602406	0.0187523	0.799332
156	family	unknownfamily	2.99055	0.701443	2.99051	0.559416	0.000245134	0.995141
157	family	unknownfamily	2.70127	0.845297	2.63376	0.756229	0.0186283	0.80535
158	family	Veillonellaceae	8.57836	0.379103	8.56344	0.285537	0.00279739	0.915156
159	family	Victivallaceae	9.0745	0.430426	8.24396	0.410009	-0.0439181	0.395532
160	family	Verrucomicrobiaceae	3.81035	0.801343	3.72957	0.713218	-0.0209617	0.785785	0.830667
161	order	Actinomycetales	0.0248053	0.874853	NA	NA	NA	NA
162	order	Bifidobacteriales	6.37003	0.27186	5.06973	0.280218	0.0554804	0.368406
163	order	Bacteroidales	8.35955	0.212927	8.05896	0.153016	-0.0187669	0.683841
164	order	Bacillales	4.0753	0.666487	1.96636	0.853779	0.0691274	0.206162
165	order	Burkholderiales	9.5254	0.390253	9.19812	0.32586	-0.0194705	0.608171
166	order	Coriobacteriales	5.10491	0.53043	4.99939	0.415954	0.0222774	0.758463
167	order	Clostridiales	7.60577	0.57431	7.58498	0.475023	0.00618154	0.888919
168	order	Desulfovibrionales	2.88673	0.822923	2.56542	0.766613	-0.0152758	0.595315
169	order	Erysipelotrichales	5.57399	0.781681	5.06453	0.750658	-0.033247	0.495664
170	order	Enterobacteriales.	5.45284	0.243906	5.25639	0.153957	0.0472306	0.759793
171	order	Gastranaerophilales	2.34049	0.310291	1.44508	0.229319	0.0649758	0.575462
172	order	Lactobacillales	7.5339	0.581711	7.45108	0.488836	-0.00898856	0.780814
173	order	MollicutesRF9	2.97409	0.70398	2.94892	0.56641	0.00837099	0.881627
174	order	Methanobacteriales	11.713	0.164477	10.5816	0.157937	0.0550933	0.415644
175	order	NB1n	3.38198	0.94721	2.01648	0.980503	0.0555206	0.276227
176	order	Pasteurellales	9.00075	0.252602	8.29453	0.21731	0.0280302	0.501618
177	order	Rhodospirillales	10.0079	0.349848	7.70552	0.462752	-0.0659832	0.167654	0.382
178	order	Selenomonadales	17.3285	0.0153963	15.3373	0.0177894	0.0573744	0.411417
179	order	Victivallales	8.91245	0.112608	6.45789	0.167463	-0.0884335	0.285076
180	order	Verrucomicrobiales	8.09669	0.424083	7.99437	0.33309	-0.0235948	0.773392	0.464333
181	class	Actinobacteria	15.0184	0.131391	14.7433	0.0982317	-0.0160931	0.69154	0.157667
182	class	Alphaproteobacteria	1.04222	0.959089	1.04105	0.903509	-0.0016412	0.97441
183	class	Bacilli	13.1814	0.213707	12.4445	0.189392	0.0248622	0.483966
184	class	Bacteroidia	13.853	0.127651	13.8484	0.0858026	-0.00188813	0.960295
185	class	Betaproteobacteria	11.386	0.18077	10.5101	0.161462	-0.0382532	0.469938
186	class	Clostridia	3.80568	0.874216	3.76147	0.806805	-0.00881972	0.839454
187	class	Coriobacteriia	5.14637	0.39828	4.88758	0.299029	0.0277731	0.669268
188	class	Deltaproteobacteria	3.59338	0.651894	3.22046	0.666039	-0.0160048	0.568111
189	class	Erysipelotrichia	4.07085	0.850675	3.80445	0.802005	-0.0264352	0.621657
190	class	Gammaproteobacteria	4.14847	0.386285	4.1225	0.248537	0.0072811	0.899357	0.454
191	class	Lentisphaeria	8.56414	0.127764	6.49404	0.165166	-0.0879261	0.321948
192	class	Melainabacteria	3.04994	0.692286	1.90462	0.753297	0.0418065	0.34481
193	class	Methanobacteria	11.1594	0.131817	10.1792	0.117304	0.0515729	0.476005
194	class	Mollicutes	1.84925	0.933028	1.83355	0.871664	-0.00500595	0.905168
195	class	Negativicutes	19.4311	0.021767	18.709	0.016496	0.0286451	0.593626
196	class	Verrucomicrobiae	8.09669	0.424083	7.99437	0.33309	-0.0235948	0.773392	0.447333
197	phylum	Actinobacteria	9.51986	0.390733	9.30591	0.317151	0.0241953	0.679337
198	phylum	Bacteroidetes	3.7813	0.876297	3.71881	0.811535	-0.00728686	0.809787	0.888
199	phylum	Cyanobacteria	6.92506	0.327833	6.04799	0.301577	0.0462673	0.433358
200	phylum	Euryarchaeota	15.1135	0.0878662	14.1472	0.0780087	-0.0472314	0.480913
201	phylum	Firmicutes	5.81401	0.758379	5.81284	0.668188	0.00101707	0.973499
202	phylum	Lentisphaerae	11.3566	0.182303	7.47027	0.381608	-0.0961355	0.0980011
203	phylum	Proteobacteria	3.53997	0.939007	2.96262	0.936681	-0.0247811	0.469151	0.95
204	phylum	Tenericutes	2.7808	0.972355	2.78001	0.947395	0.00101205	0.978302
205	phylum	Verrucomicrobia	24.663	0.00602214	23.947	0.00438595	0.0237777	0.616433
The gut microbiotas related to diabetic nephropathy have been highlighted in bold black.
MR-PRESSO runs on gut microbiotas related to diabetic nephropathy.

## Sheet: S4
Casual effects of MR Analysis between GM and DN(P value corrected by FDR)
	Taxa	Method	NO.SNP	P(IVW<0.05)	PFDR	OR	OR_lci95	OR_uci95
genus	unknowngenus	IVW	4	0.00217963	0.00230893	0.604596	0.438226	0.834126
genus	unknowngenus	MR Egger	4	0.251907	0.304441	0.382376	0.117277	1.24672
genus	unknowngenus	WM	4	0.0104446	0.0166367	0.598571	0.404129	0.886567
genus	Oxalobacter	IVW	4	0.0157051	0.0265289	1.35789	1.05941	1.74047
genus	Oxalobacter	MR Egger	4	0.971268	0.20911	0.965888	0.181195	5.14882
genus	Oxalobacter	WM	4	0.123793	1.64066	1.27551	0.935607	1.7389
genus	unknowngenus	IVW	5	0.0211157	0.0221804	0.632319	0.428286	0.933552
genus	unknowngenus	MR Egger	5	0.287393	0.301883	7.74839	0.345544	173.748
genus	unknowngenus	WM	5	0.167271	0.175704	0.696586	0.416984	1.16367
genus	Lachnoclostridium	IVW	4	0.024653	0.0489146	1.69141	1.06939	2.67523
genus	Lachnoclostridium	MR Egger	4	0.903978	1.79361	0.895498	0.183395	4.37262
genus	Lachnoclostridium	WM	4	0.324192	0.643239	1.36237	0.736727	2.51932
genus	Butyricicoccus	WR	1	0.0281386	0.234488	3.12695	1.13	8.65295
genus	Olsenella	WR	1	0.0355216	0.0592026	1.37931	1.02201	1.86152
genus	Tyzzerella3	IVW	7	0.0398529	0.0444787	1.23889	1.00998	1.51969
genus	Tyzzerella3	MR Egger	7	0.984912	1.09923	1.01087	0.347947	2.93684
genus	Tyzzerella3	WM	7	0.127058	0.141806	1.21675	0.945704	1.56547
genus	RuminococcaceaeUCG002	IVW	6	0.0423897	0.0582276	0.666798	0.450849	0.986184
genus	RuminococcaceaeUCG002	MR Egger	6	0.313287	0.430339	0.426368	0.100047	1.81704
genus	RuminococcaceaeUCG002	WM	6	0.0601948	0.0826851	0.627494	0.385954	1.0202
genus	Howardella	IVW	4	0.0452151	0.106639	1.27229	1.00514	1.61045
genus	Howardella	MR Egger	4	0.482166	1.13718	0.638419	0.228494	1.78376
genus	Howardella	WM	4	0.211218	0.498156	1.20551	0.899329	1.61592
genus	Eubacteriumcoprostanoligenesgroup	IVW	5	0.0498268	0.159701	0.628816	0.395544	0.999658
genus	Eubacteriumcoprostanoligenesgroup	MR Egger	5	0.531838	1.70461	0.407777	0.0336288	4.94463
genus	Eubacteriumcoprostanoligenesgroup	WM	5	0.0246721	0.0790771	0.508553	0.281918	0.917379
family	Verrucomicrobiaceae	IVW	8	0.0295839	0.0295839	1.3956	1.03359	1.8844
family	Verrucomicrobiaceae	MR Egger	8	0.56294	0.56294	1.85164	0.257513	13.3142
family	Verrucomicrobiaceae	WM	8	0.0410268	0.0410268	1.50345	1.01675	2.2231
family	Oxalobacteraceae	IVW	6	0.0296388	0.051868	1.28167	1.02482	1.60289
family	Oxalobacteraceae	MR Egger	6	0.609443	1.06652	0.628931	0.121717	3.2498
family	Oxalobacteraceae	WM	6	0.0834305	0.146003	1.31583	0.964362	1.79538
order	Verrucomicrobiales	IVW	9	0.00182265	0.00182265	1.56513	1.18098	2.07423
order	Verrucomicrobiales	MR Egger	9	0.4985	0.4985	2.15093	0.262528	17.6228
order	Verrucomicrobiales	WM	9	0.0391041	0.0391041	1.52094	1.02117	2.2653
order	Rhodospirillales	IVW	10	0.0425864	0.0501017	1.24891	1.00745	1.54825
order	Rhodospirillales	MR Egger	10	0.0805051	0.0947119	2.31323	1.01695	5.26183
order	Rhodospirillales	WM	10	0.421204	0.495534	1.12435	0.845013	1.49604
class	Verrucomicrobiae	IVW	9	0.00182265	0.00182265	1.56513	1.18098	2.07423
class	Verrucomicrobiae	WM	9	0.0300973	0.0300973	1.52094	1.0412	2.22173
class	Verrucomicrobiae	MR Egger	9	0.4985	0.4985	2.15093	0.262528	17.6228
class	Gammaproteobacteria	IVW	5	0.0371824	0.0594918	0.633385	0.412206	0.973242
class	Gammaproteobacteria	WM	5	0.00756151	0.0120984	0.48571	0.285919	0.82511
class	Gammaproteobacteria	MR Egger	5	0.501453	0.802325	0.577205	0.140439	2.37232
class	Actinobacteria	IVW	11	0.0375874	0.601398	0.691887	0.488934	0.979084
class	Actinobacteria	WM	11	0.570672	9.13075	0.890678	0.596945	1.32894
class	Actinobacteria	MR Egger	11	0.778519	12.4563	0.853787	0.293143	2.48668
phylum	Bacteroidetes	IVW	9	0.0154443	0.0694995	1.48676	1.07856	2.04947
phylum	Bacteroidetes	WM	9	0.00847582	0.0381412	1.77617	1.15807	2.72419
phylum	Bacteroidetes	MR Egger	9	0.251963	1.13383	1.62345	0.758736	3.47366
phylum	Proteobacteria	IVW	10	0.0202873	0.0260837	0.688116	0.501849	0.94352
phylum	Proteobacteria	WM	10	0.0981585	0.126204	0.695571	0.452374	1.06951
phylum	Proteobacteria	MR Egger	10	0.997202	1.28212	0.998137	0.363541	2.74048
No. SNP is the number of SNPs being used as IVs.
Significant PFDR was marked in bold.
MR, Mendelian randomization; SNP, single-nucleotide polymorphism; IV, instrumental variable; IVW, inverse-variance weighted; WR,wald ratio; OR, odds ratio; CI, confidence interval
PFDR, P value corrected by false discovery rate (FDR).

## Sheet: S5
IVs related to 19 GM taxa and T1DM (P<1.00E-05)
NO.	Level	NO.	Exposure	SNP	effect_allele	se.GM	beta.GM	P.GM	se.T1DM	beta.T1DM	P.T1DM	F
1	genus	1	Butyricicoccus	rs10084203	G	0.0123563	-0.0549699	8.58638e-06	0.0294	0.016	0.5847	19.7912
2	genus	2	Butyricicoccus	rs12034718	G	0.0158213	-0.0701199	9.57679e-06	0.0238	-0.0653	0.00596005	19.6426
3	genus	3	Butyricicoccus	rs12585793	T	0.0564729	-0.262206	5.79189e-06	0.0597	0.0234	0.695	21.5578
4	genus	4	Butyricicoccus	rs2017189	T	0.011024	0.0506956	3.87258e-06	0.0198	-0.0137	0.4876	21.1477
5	genus	5	Butyricicoccus	rs4962426	T	0.0135979	-0.0614216	7.38482e-06	0.025	0.0075	0.7633	20.4032
6	genus	6	Butyricicoccus	rs56221232	T	0.0167401	0.0828027	7.61939e-07	0.0329	0.0284	0.3876	24.4666
7	genus	7	Butyricicoccus	rs62478070	T	0.0494959	0.224039	5.93772e-06	0.063	0.0438	0.4869	20.4884
8	genus	8	Butyricicoccus	rs7322368	C	0.0183167	-0.0815733	5.51785e-06	0.0342	-0.1005	0.00335097	19.8336
9	genus	9	Eubacteriumcoprostanoligenesgroup	rs1020520	T	0.0132929	-0.0590705	8.88976e-06	0.0278	-0.0013	0.9616	19.747
10	genus	10	Eubacteriumcoprostanoligenesgroup	rs10444197	A	0.0113455	-0.0505823	5.98467e-06	0.0209	-0.0187	0.3711	19.877
11	genus	11	Eubacteriumcoprostanoligenesgroup	rs11052069	C	0.0107833	-0.0477832	9.37951e-06	0.02	0.0386	0.0533102	19.6357
12	genus	12	Eubacteriumcoprostanoligenesgroup	rs11720857	C	0.0144485	0.0630776	9.26254e-06	0.0262	-0.045	0.0850805	19.0592
13	genus	13	Eubacteriumcoprostanoligenesgroup	rs12906958	C	0.0115935	-0.0533159	4.348e-06	0.0218	0.0081	0.7113	21.1487
14	genus	14	Eubacteriumcoprostanoligenesgroup	rs17159861	C	0.0168388	0.0962228	1.03786e-08	0.0322	-0.0298	0.3546	32.6538
15	genus	15	Eubacteriumcoprostanoligenesgroup	rs2644213	A	0.0121245	-0.0538845	9.85644e-06	0.0215	0	0.9992	19.7515
16	genus	16	Eubacteriumcoprostanoligenesgroup	rs4076415	G	0.0110294	-0.0515152	1.98976e-06	0.0206	0.028	0.1756	21.8156
17	genus	17	Eubacteriumcoprostanoligenesgroup	rs62024432	C	0.0172101	-0.0769698	7.50205e-06	0.0336	-0.017	0.6136	20.002
18	genus	18	Eubacteriumcoprostanoligenesgroup	rs6762473	A	0.0112353	-0.0521584	4.26108e-06	0.0209	-0.013	0.5337	21.5516
19	genus	19	Eubacteriumcoprostanoligenesgroup	rs76898927	G	0.0266375	0.123055	4.78983e-06	0.0439	-0.008	0.8546	21.3408
20	genus	20	Eubacteriumcoprostanoligenesgroup	rs79895140	T	0.0141153	-0.0641017	8.61807e-06	0.0314	-0.0041	0.8974	20.6233
21	genus	21	Eubacteriumcoprostanoligenesgroup	rs9648214	T	0.016431	-0.0828719	2.52029e-07	0.0355	0.0171	0.6307	25.4382
22	genus	22	Howardella	rs10048062	C	0.0336531	-0.147352	8.58875e-06	0.0356	-0.0042	0.9061	19.1718
23	genus	23	Howardella	rs12452946	A	0.0228941	-0.105833	3.80391e-06	0.0198	-0.0284	0.1525	21.3695
24	genus	24	Howardella	rs1484873	G	0.046335	0.227831	2.55918e-06	0.0277	0.0188	0.498101	24.1773
25	genus	25	Howardella	rs17167098	G	0.0352068	-0.169366	1.12323e-06	0.0288	-0.0141	0.623	23.1419
26	genus	26	Howardella	rs2154047	A	0.0420093	0.192557	9.97034e-06	0.0348	-0.0069	0.8423	21.0101
27	genus	27	Howardella	rs36081916	T	0.0402987	-0.18123	4.70046e-06	0.0354	0.0069	0.8454	20.2245
28	genus	28	Howardella	rs3791893	A	0.034023	0.147035	9.49708e-06	0.0285	0.0067	0.8132	18.6765
29	genus	29	Howardella	rs609430	T	0.0239328	-0.112045	3.34488e-06	0.0208	-0.0024	0.9071	21.9178
30	genus	30	Howardella	rs672217	G	0.0349993	0.164146	3.52468e-06	0.025	0.056	0.0248599	21.9959
31	genus	31	Lachnoclostridium	rs1031599	T	0.0175644	0.078627	6.31379e-06	0.0406	0.0274	0.5	20.039
32	genus	32	Lachnoclostridium	rs12566975	T	0.0105787	-0.0468097	9.57194e-06	0.0198	0.0018	0.9275	19.5797
33	genus	33	Lachnoclostridium	rs1528479	A	0.0111919	0.0497799	9.63984e-06	0.0205	-0.0029	0.889	19.7834
34	genus	34	Lachnoclostridium	rs1997204	C	0.0242022	0.108075	5.97077e-06	0.0479	-0.0571	0.2331	19.9407
35	genus	35	Lachnoclostridium	rs2385421	A	0.0180734	0.0746186	7.13724e-06	0.0309	0.0348	0.2599	17.0457
36	genus	36	Lachnoclostridium	rs3821998	C	0.0192519	-0.0864066	6.72048e-06	0.0323	-0.0593	0.0665197	20.144
37	genus	37	Lachnoclostridium	rs4738679	A	0.011404	0.0520267	4.41754e-06	0.0204	0.0379	0.0632004	20.8132
38	genus	38	Lachnoclostridium	rs6112314	A	0.0108174	-0.0561715	2.43215e-07	0.021	-0.037	0.0778897	26.9641
39	genus	39	Lachnoclostridium	rs615997	T	0.0106491	0.0511752	2.0268e-06	0.0198	-0.0371	0.06017	23.0937
40	genus	40	Lachnoclostridium	rs62285313	A	0.0181565	0.0864203	1.58332e-06	0.0335	0.0118	0.7248	22.6552
41	genus	41	Lachnoclostridium	rs72829893	G	0.0268103	0.117472	5.57763e-06	0.0328	-0.0208	0.5269	19.1984
42	genus	42	Lachnoclostridium	rs78068103	A	0.0194248	0.0886199	3.66522e-06	0.0311	-0.0106	0.732799	20.8137
43	genus	43	Lachnoclostridium	rs789029	C	0.0137974	-0.0641288	3.75327e-06	0.0286	-0.0264	0.356	21.6029
44	genus	44	Olsenella	rs1035588	A	0.0236848	-0.108148	4.85501e-06	0.0205	0.001	0.961	20.8496
45	genus	45	Olsenella	rs17148768	G	0.0295602	0.140434	2.19842e-06	0.0267	-0.018	0.5018	22.5699
46	genus	46	Olsenella	rs2759329	A	0.0237218	0.111131	3.43202e-06	0.0205	-0.001	0.9617	21.947
47	genus	47	Olsenella	rs35225860	A	0.0482391	-0.223604	3.87044e-06	0.0509	0.0827	0.1037	21.4863
48	genus	48	Olsenella	rs61090148	A	0.0231343	-0.104783	6.43724e-06	0.02	0.0192	0.3393	20.5149
49	genus	49	Olsenella	rs62112538	C	0.0407033	-0.19943	1.1882e-06	0.0319	0.0209	0.5119	24.0061
50	genus	50	Olsenella	rs72691585	C	0.0520814	-0.249079	2.95291e-06	0.0292	-0.0528	0.0708304	22.8723
51	genus	51	Olsenella	rs7540303	C	0.023638	0.108044	5.32023e-06	0.0205	0.0472	0.02168	20.892
52	genus	52	Olsenella	rs8066522	A	0.0240379	0.106529	9.70085e-06	0.0211	0.0141	0.5031	19.6401
53	genus	53	Olsenella	rs9460691	C	0.0268645	0.119966	7.2835e-06	0.0253	0.038	0.1333	19.9415
54	genus	54	Oxalobacter	rs1031599	T	0.0175644	0.078627	6.31379e-06	0.0406	0.0274	0.5	20.039
55	genus	55	Oxalobacter	rs12566975	T	0.0105787	-0.0468097	9.57194e-06	0.0198	0.0018	0.9275	19.5797
56	genus	56	Oxalobacter	rs1528479	A	0.0111919	0.0497799	9.63984e-06	0.0205	-0.0029	0.889	19.7834
57	genus	57	Oxalobacter	rs1997204	C	0.0242022	0.108075	5.97077e-06	0.0479	-0.0571	0.2331	19.9407
58	genus	58	Oxalobacter	rs2385421	A	0.0180734	0.0746186	7.13724e-06	0.0309	0.0348	0.2599	17.0457
59	genus	59	Oxalobacter	rs3821998	C	0.0192519	-0.0864066	6.72048e-06	0.0323	-0.0593	0.0665197	20.144
60	genus	60	Oxalobacter	rs4738679	A	0.011404	0.0520267	4.41754e-06	0.0204	0.0379	0.0632004	20.8132
61	genus	61	Oxalobacter	rs6112314	A	0.0108174	-0.0561715	2.43215e-07	0.021	-0.037	0.0778897	26.9641
62	genus	62	Oxalobacter	rs615997	T	0.0106491	0.0511752	2.0268e-06	0.0198	-0.0371	0.06017	23.0937
63	genus	63	Oxalobacter	rs62285313	A	0.0181565	0.0864203	1.58332e-06	0.0335	0.0118	0.7248	22.6552
64	genus	64	Oxalobacter	rs72829893	G	0.0268103	0.117472	5.57763e-06	0.0328	-0.0208	0.5269	19.1984
65	genus	65	Oxalobacter	rs78068103	A	0.0194248	0.0886199	3.66522e-06	0.0311	-0.0106	0.732799	20.8137
66	genus	66	Oxalobacter	rs789029	C	0.0137974	-0.0641288	3.75327e-06	0.0286	-0.0264	0.356	21.6029
67	genus	67	RuminococcaceaeUCG002	rs10916131	C	0.0146753	-0.069333	2.87495e-06	0.027	-0.02	0.4582	22.3206
68	genus	68	RuminococcaceaeUCG002	rs10927423	C	0.0147712	-0.0713617	8.49513e-07	0.0259	-0.0082	0.752899	23.3399
69	genus	69	RuminococcaceaeUCG002	rs10964441	G	0.034486	-0.14906	7.45109e-06	0.0325	-0.0248	0.4442	18.6826
70	genus	70	RuminococcaceaeUCG002	rs113147300	A	0.0164562	-0.075842	7.69148e-06	0.0289	0.0427	0.1403	21.2403
71	genus	71	RuminococcaceaeUCG002	rs11607472	A	0.0176325	-0.0780229	7.18671e-06	0.0397	-0.0547	0.168	19.5802
72	genus	72	RuminococcaceaeUCG002	rs116974815	C	0.0396566	-0.189731	2.02516e-06	0.0397	-0.0797	0.0446396	22.89
73	genus	73	RuminococcaceaeUCG002	rs11750293	G	0.0120512	-0.0578304	1.76137e-06	0.0206	0.019	0.3569	23.0278
74	genus	74	RuminococcaceaeUCG002	rs12463378	A	0.0112086	-0.0522061	2.95522e-06	0.0217	0.0194	0.3719	21.694
75	genus	75	RuminococcaceaeUCG002	rs15256	C	0.016834	0.0732376	9.45649e-06	0.0306	0.0505	0.0990809	18.9275
76	genus	76	RuminococcaceaeUCG002	rs55793120	T	0.027414	0.137396	4.80673e-07	0.0418	-0.0362	0.3873	25.1191
77	genus	77	RuminococcaceaeUCG002	rs56030423	G	0.0216344	-0.0982874	6.30391e-06	0.0387	-0.0071	0.8537	20.6398
78	genus	78	RuminococcaceaeUCG002	rs57079348	T	0.0172819	-0.0765729	7.21822e-06	0.0425	0.0462	0.2765	19.6321
79	genus	79	RuminococcaceaeUCG002	rs6542556	G	0.011406	-0.050974	7.86122e-06	0.0204	-0.0065	0.7503	19.9724
80	genus	80	RuminococcaceaeUCG002	rs6793778	T	0.0125258	0.0558706	9.81296e-06	0.0227	0.0267	0.2403	19.8955
81	genus	81	RuminococcaceaeUCG002	rs7120052	A	0.0135523	0.0624796	1.96897e-06	0.0253	0.0072	0.7755	21.2545
82	genus	82	RuminococcaceaeUCG002	rs7155595	C	0.0116986	0.0569929	1.14932e-06	0.0216	0.0074	0.7311	23.7342
83	genus	83	RuminococcaceaeUCG002	rs7249614	G	0.0110807	0.0492778	9.07382e-06	0.0204	-0.0324	0.1114	19.7774
84	genus	84	RuminococcaceaeUCG002	rs7342369	A	0.0116023	0.0527803	5.66122e-06	0.0228	0.0138	0.5441	20.6945
85	genus	85	RuminococcaceaeUCG002	rs76847269	A	0.0356151	0.163508	5.1719e-06	0.0617	-0.011	0.858	21.077
86	genus	86	RuminococcaceaeUCG002	rs77564310	A	0.0140855	-0.0713093	3.28617e-07	0.0244	-0.0037	0.8803	25.63
87	genus	87	RuminococcaceaeUCG002	rs79016051	C	0.0189424	-0.0887747	2.33744e-06	0.0296	0.002	0.9457	21.9638
88	genus	88	RuminococcaceaeUCG002	rs882348	A	0.0178618	-0.0799946	5.44854e-06	0.0307	0.0071	0.8168	20.0572
89	genus	89	Tyzzerella3	rs10898797	C	0.0274683	0.12238	8.85442e-06	0.0317	0.0027	0.9322	19.8499
90	genus	90	Tyzzerella3	rs112102233	A	0.0477575	-0.216348	6.17675e-06	0.0469	0.0441	0.347	20.5221
91	genus	91	Tyzzerella3	rs1232220	T	0.031828	0.143869	7.90788e-06	0.0335	-0.029	0.3866	20.4322
92	genus	92	Tyzzerella3	rs17706273	T	0.0274708	-0.140368	5.87814e-07	0.0367	-0.0471	0.1995	26.1092
93	genus	93	Tyzzerella3	rs191093	G	0.0353306	0.159008	6.76394e-06	0.0321	0.036	0.2624	20.2552
94	genus	94	Tyzzerella3	rs4904512	T	0.0250306	-0.117151	3.09272e-06	0.0295	0.0079	0.7886	21.9053
95	genus	95	Tyzzerella3	rs55799124	A	0.0238604	-0.11435	1.33549e-06	0.0224	0.0226	0.3148	22.9677
96	genus	96	Tyzzerella3	rs67476743	T	0.022208	0.132164	3.7405e-09	0.0226	-0.0302	0.1823	35.4166
97	genus	97	Tyzzerella3	rs6920448	C	0.0305446	-0.141081	4.15375e-06	0.0342	0.0189	0.5806	21.3338
98	genus	98	Tyzzerella3	rs7019909	T	0.0301626	0.144156	1.76121e-06	0.0302	-0.0209	0.4897	22.8417
99	genus	99	Tyzzerella3	rs7333521	T	0.0453121	-0.207191	4.87607e-06	0.0558	-0.0245	0.6603	20.908
100	genus	100	Tyzzerella3	rs75091807	G	0.0383029	-0.184966	1.70675e-06	0.0414	-0.0333	0.4207	23.3196
101	genus	101	Tyzzerella3	rs7561370	C	0.0286292	-0.131341	1.51604e-06	0.0277	0.0172	0.534101	21.0466
102	genus	102	unknowngenus	rs1032598	G	0.0189039	-0.0886426	4.07587e-06	0.0266	0.0295	0.2679	21.9878
103	genus	103	unknowngenus	rs11941716	A	0.0224414	0.101243	9.0663e-06	0.0281	-0.0153	0.5863	20.3531
104	genus	104	unknowngenus	rs16843660	A	0.04907	0.234697	1.75344e-06	0.0565	-0.0394	0.4855	22.8762
105	genus	105	unknowngenus	rs1962916	G	0.0162232	-0.0737876	6.13847e-06	0.0205	-0.0154	0.452701	20.6868
106	genus	106	unknowngenus	rs2336448	T	0.0160883	0.0773742	1.42899e-06	0.0198	0.0447	0.0242097	23.1298
107	genus	107	unknowngenus	rs249459	A	0.0165018	0.0737341	8.12307e-06	0.0209	0.0218	0.2972	19.9652
108	genus	108	unknowngenus	rs2651663	A	0.0168635	-0.0762556	5.64144e-06	0.0204	0.0352	0.0848106	20.4479
109	genus	109	unknowngenus	rs35703006	G	0.0190779	0.0926669	9.00762e-07	0.0231	-0.0394	0.0877304	23.5933
110	genus	110	unknowngenus	rs553072	G	0.0230198	0.109193	3.69097e-06	0.0257	-0.0251	0.3294	22.5002
111	genus	111	unknowngenus	rs6514318	T	0.0281765	0.128198	5.37675e-06	0.0467	-0.1213	0.00934007	20.7009
112	genus	112	unknowngenus	rs7187855	A	0.0418308	0.199941	2.20602e-06	0.0483	-0.0537	0.2658	22.8461
113	genus	113	unknowngenus	rs921383	G	0.0159706	0.0723153	7.72894e-06	0.0204	0.0051	0.8032	20.503
114	genus	114	unknowngenus	rs10200320	T	0.0142769	-0.0641139	5.6607e-06	0.0244	-0.0066	0.786799	20.1668
115	genus	115	unknowngenus	rs11195523	C	0.0145351	-0.0689278	2.40121e-06	0.0229	0.0257	0.262	22.4881
116	genus	116	unknowngenus	rs11684166	A	0.0168349	-0.0769635	3.49116e-06	0.026	0.0251	0.3354	20.9001
117	genus	117	unknowngenus	rs11809762	G	0.0190198	-0.0934634	1.68287e-06	0.025	0.0356	0.1547	24.1474
118	genus	118	unknowngenus	rs11904514	A	0.0249839	0.109498	7.89951e-06	0.0411	0.0127	0.758	19.2084
119	genus	119	unknowngenus	rs12147596	C	0.0141609	-0.0719818	2.86207e-07	0.0214	0.0035	0.8713	25.8383
120	genus	120	unknowngenus	rs16823675	C	0.0149973	-0.0767515	2.33346e-07	0.0246	0.0019	0.939	26.1907
121	genus	121	unknowngenus	rs17086536	C	0.022432	-0.100851	3.3638e-06	0.038	0.0158	0.6766	20.2127
122	genus	122	unknowngenus	rs2939766	A	0.013042	-0.0591611	7.01148e-06	0.0199	0.0039	0.8461	20.5771
123	genus	123	unknowngenus	rs34985298	G	0.013772	-0.0623526	8.33758e-06	0.0211	-0.0088	0.675499	20.4982
124	genus	124	unknowngenus	rs35740166	C	0.0226824	-0.112246	8.39982e-07	0.0337	-0.0302	0.3697	24.4886
125	genus	125	unknowngenus	rs4644504	T	0.0216146	-0.0969321	5.81969e-06	0.0395	0.0584	0.1388	20.1113
126	genus	126	unknowngenus	rs6007642	C	0.0177958	-0.0791412	9.95543e-06	0.0239	-0.0325	0.1731	19.7774
127	genus	127	unknowngenus	rs72700702	T	0.0189005	-0.091726	1.59272e-06	0.0313	0.0548	0.0806603	23.5526
128	genus	128	unknowngenus	rs76532867	T	0.0242364	0.112353	2.55859e-06	0.0512	-0.039	0.4459	21.4898
129	family	1	Oxalobacteraceae	rs111966731	T	0.0445746	0.204031	4.56321e-06	0.0352	-0.0005	0.989	20.9516
130	family	2	Oxalobacteraceae	rs11246212	C	0.0291797	-0.13607	4.50837e-06	0.0287	0.0314	0.2738	21.7452
131	family	3	Oxalobacteraceae	rs12002250	A	0.044523	0.196145	5.53197e-06	0.0497	-0.1398	0.00488304	19.4082
132	family	4	Oxalobacteraceae	rs1569853	T	0.0281704	-0.140043	7.45178e-07	0.0303	0.0712	0.01874	24.7136
133	family	5	Oxalobacteraceae	rs17138946	G	0.0430248	-0.189444	8.09003e-06	0.0397	-0.0411	0.3014	19.3876
134	family	6	Oxalobacteraceae	rs36057338	G	0.0398742	0.181604	6.25792e-06	0.0555	0.0259	0.6405	20.7428
135	family	7	Oxalobacteraceae	rs4428215	G	0.0230053	0.12561	4.87933e-08	0.0227	-0.0016	0.9442	29.8121
136	family	8	Oxalobacteraceae	rs561239	A	0.0236769	0.105525	7.19383e-06	0.0245	0.0259	0.2897	19.8637
137	family	9	Oxalobacteraceae	rs6000536	C	0.0241355	-0.118383	7.3872e-07	0.0265	0.0256	0.3342	24.0584
138	family	10	Oxalobacteraceae	rs62435498	C	0.0400608	0.181521	7.4583e-06	0.0328	-0.0257	0.4343	20.5312
139	family	11	Oxalobacteraceae	rs736744	T	0.0200648	-0.105642	1.49417e-07	0.02	0.0296	0.1404	27.7207
140	family	12	Oxalobacteraceae	rs7993559	A	0.0201114	-0.0921059	5.03733e-06	0.0201	0.0025	0.8999	20.9744
141	family	13	Oxalobacteraceae	rs80330081	A	0.0423688	-0.18756	6.64003e-06	0.0323	0.0404	0.2109	19.5969
142	family	14	Oxalobacteraceae	rs934049	G	0.0238636	0.109751	4.21143e-06	0.0244	0.0239	0.3283	21.1517
143	family	15	Verrucomicrobiaceae	rs111862613	T	0.0196746	0.0907065	3.7313e-06	0.0265	0.0295	0.2651	21.2552
144	family	16	Verrucomicrobiaceae	rs117107102	A	0.0431572	0.204683	2.91823e-06	0.0461	-0.0487	0.2909	22.4935
145	family	17	Verrucomicrobiaceae	rs11729256	T	0.0150177	0.0749798	6.73085e-07	0.0265	0.0008	0.975	24.9277
146	family	18	Verrucomicrobiaceae	rs12908520	G	0.0130946	0.0619104	2.15139e-06	0.0201	-0.0022	0.912	22.3534
147	family	19	Verrucomicrobiaceae	rs2602429	T	0.0156195	-0.0745516	2.69942e-06	0.0226	0.0088	0.697199	22.7814
148	family	20	Verrucomicrobiaceae	rs4242783	A	0.0147694	-0.0687992	2.75442e-06	0.0221	0.0118	0.5923	21.6991
149	family	21	Verrucomicrobiaceae	rs4936098	G	0.0135928	-0.0648691	1.1293e-06	0.0207	0.0076	0.7127	22.775
150	family	22	Verrucomicrobiaceae	rs61779207	G	0.0167762	-0.0758811	6.63025e-06	0.0239	-0.0017	0.9444	20.4588
151	family	23	Verrucomicrobiaceae	rs74542928	T	0.0236422	0.112124	1.64611e-06	0.0465	-0.0329	0.4799	22.4917
152	family	24	Verrucomicrobiaceae	rs9349825	A	0.0147128	-0.0704354	2.51287e-06	0.0254	0.0219	0.3882	22.9188
153	family	25	Verrucomicrobiaceae	rs941682	G	0.0143767	-0.0631526	9.5812e-06	0.0221	0.026	0.2398	19.2959
154	order	1	Rhodospirillales	rs111862613	T	0.0196746	0.0907065	3.7313e-06	0.0265	0.0295	0.2651	21.2552
155	order	2	Rhodospirillales	rs117107102	A	0.0431572	0.204683	2.91823e-06	0.0461	-0.0487	0.2909	22.4935
156	order	3	Rhodospirillales	rs11729256	T	0.0150177	0.0749798	6.73085e-07	0.0265	0.0008	0.975	24.9277
157	order	4	Rhodospirillales	rs12908520	G	0.0130946	0.0619104	2.15139e-06	0.0201	-0.0022	0.912	22.3534
158	order	5	Rhodospirillales	rs2602429	T	0.0156195	-0.0745516	2.69942e-06	0.0226	0.0088	0.697199	22.7814
159	order	6	Rhodospirillales	rs4242783	A	0.0147694	-0.0687992	2.75442e-06	0.0221	0.0118	0.5923	21.6991
160	order	7	Rhodospirillales	rs4936098	G	0.0135928	-0.0648691	1.1293e-06	0.0207	0.0076	0.7127	22.775
161	order	8	Rhodospirillales	rs61779207	G	0.0167762	-0.0758811	6.63025e-06	0.0239	-0.0017	0.9444	20.4588
162	order	9	Rhodospirillales	rs74542928	T	0.0236422	0.112124	1.64611e-06	0.0465	-0.0329	0.4799	22.4917
163	order	10	Rhodospirillales	rs9349825	A	0.0147128	-0.0704354	2.51287e-06	0.0254	0.0219	0.3882	22.9188
164	order	11	Rhodospirillales	rs941682	G	0.0143767	-0.0631526	9.5812e-06	0.0221	0.026	0.2398	19.2959
165	order	12	Verrucomicrobiales	rs111862613	T	0.0196746	0.090699	3.73844e-06	0.0265	0.0295	0.2651	21.2517
166	order	13	Verrucomicrobiales	rs117107102	A	0.0431572	0.204683	2.91823e-06	0.0461	-0.0487	0.2909	22.4935
167	order	14	Verrucomicrobiales	rs11729256	T	0.0150177	0.0749798	6.73085e-07	0.0265	0.0008	0.975	24.9277
168	order	15	Verrucomicrobiales	rs12908520	G	0.0130946	0.0618926	2.17165e-06	0.0201	-0.0022	0.912	22.3405
169	order	16	Verrucomicrobiales	rs2602429	T	0.0156194	-0.0746844	2.58297e-06	0.0226	0.0088	0.697199	22.8629
170	order	17	Verrucomicrobiales	rs4242783	A	0.0147693	-0.0689292	2.63615e-06	0.0221	0.0118	0.5923	21.7814
171	order	18	Verrucomicrobiales	rs4936098	G	0.0135928	-0.0648843	1.1222e-06	0.0207	0.0076	0.7127	22.7856
172	order	19	Verrucomicrobiales	rs61779207	G	0.0167762	-0.0758309	6.7228e-06	0.0239	-0.0017	0.9444	20.4317
173	order	20	Verrucomicrobiales	rs74542928	T	0.0236422	0.112164	1.63222e-06	0.0465	-0.0329	0.4799	22.5077
174	order	21	Verrucomicrobiales	rs9349825	A	0.0147128	-0.0704036	2.53688e-06	0.0254	0.0219	0.3882	22.8981
175	order	22	Verrucomicrobiales	rs941682	G	0.0143767	-0.0631436	9.60993e-06	0.0221	0.026	0.2398	19.2904
176	class	1	Actinobacteria	rs11655079	T	0.0124286	-0.0560674	5.92516e-06	0.0255	0.0282	0.2684	20.3506
177	class	2	Actinobacteria	rs11745923	G	0.0115529	0.0563759	1.58132e-06	0.0203	-0.0383	0.0592407	23.8125
178	class	3	Actinobacteria	rs12049045	A	0.0114325	0.0510452	8.62621e-06	0.0204	-0.0216	0.2901	19.9355
179	class	4	Actinobacteria	rs134366	A	0.023501	-0.111877	1.50428e-06	0.0391	0.0408	0.297	22.6626
180	class	5	Actinobacteria	rs1376754	G	0.0112503	0.0509242	6.71382e-06	0.0198	-0.0384	0.0528397	20.489
181	class	6	Actinobacteria	rs1515761	C	0.0169884	-0.0762317	4.96364e-06	0.038	0.0391	0.3033	20.1357
182	class	7	Actinobacteria	rs182549	T	0.012066	-0.111489	3.78966e-20	0.0203	0.008	0.695	85.3763
183	class	8	Actinobacteria	rs4945008	G	0.0121393	-0.0540741	5.39237e-06	0.0203	-0.0097	0.634	19.8423
184	class	9	Actinobacteria	rs6660520	G	0.0134495	-0.0711483	1.10652e-07	0.0222	-0.0018	0.9356	27.9845
185	class	10	Actinobacteria	rs72767435	T	0.0273626	-0.126352	2.56803e-06	0.0436	0.0462	0.2898	21.3231
186	class	11	Actinobacteria	rs7322849	T	0.0192976	0.0944467	6.20798e-07	0.0347	0.0464	0.1816	23.9534
187	class	12	Actinobacteria	rs80083040	T	0.0348017	0.155784	8.62105e-06	0.0482	0.0669	0.1654	20.0376
188	class	13	Actinobacteria	rs8047955	G	0.0116762	-0.0575816	8.3372e-07	0.0204	-0.0013	0.9508	24.32
189	class	14	Actinobacteria	rs857444	C	0.011539	0.0509553	8.92237e-06	0.0206	0.0017	0.9357	19.5003
190	class	15	Actinobacteria	rs961091	G	0.011255	0.0501255	8.67601e-06	0.0205	-0.0029	0.8865	19.8347
191	class	16	Gammaproteobacteria	rs11181912	G	0.0118796	-0.0579153	9.94764e-07	0.0213	-0.0169	0.4262	23.7675
192	class	17	Gammaproteobacteria	rs12404135	A	0.0172415	-0.0788843	8.89488e-06	0.0369	0.046	0.2128	20.933
193	class	18	Gammaproteobacteria	rs6706173	A	0.0146392	0.074251	1.99494e-07	0.0289	0.0401	0.1659	25.7259
194	class	19	Gammaproteobacteria	rs75101789	C	0.0163003	0.0729012	8.7878e-06	0.0352	0.0634	0.0715896	20.0022
195	class	20	Gammaproteobacteria	rs79795896	A	0.0351373	-0.15921	7.9241e-06	0.0468	0.0524	0.2635	20.5307
196	class	21	Gammaproteobacteria	rs9494710	C	0.0120924	-0.0549673	4.54611e-06	0.0213	0.0303	0.1547	20.6625
197	class	22	Verrucomicrobiae	rs111862613	T	0.0196746	0.090699	3.73844e-06	0.0265	0.0295	0.2651	21.2517
198	class	23	Verrucomicrobiae	rs117107102	A	0.0431572	0.204683	2.91823e-06	0.0461	-0.0487	0.2909	22.4935
199	class	24	Verrucomicrobiae	rs11729256	T	0.0150177	0.0749798	6.73085e-07	0.0265	0.0008	0.975	24.9277
200	class	25	Verrucomicrobiae	rs12908520	G	0.0130946	0.0618926	2.17165e-06	0.0201	-0.0022	0.912	22.3405
201	class	26	Verrucomicrobiae	rs2602429	T	0.0156194	-0.0746844	2.58297e-06	0.0226	0.0088	0.697199	22.8629
202	class	27	Verrucomicrobiae	rs4242783	A	0.0147693	-0.0689292	2.63615e-06	0.0221	0.0118	0.5923	21.7814
203	class	28	Verrucomicrobiae	rs4936098	G	0.0135928	-0.0648843	1.1222e-06	0.0207	0.0076	0.7127	22.7856
204	class	29	Verrucomicrobiae	rs61779207	G	0.0167762	-0.0758309	6.7228e-06	0.0239	-0.0017	0.9444	20.4317
205	class	30	Verrucomicrobiae	rs74542928	T	0.0236422	0.112164	1.63222e-06	0.0465	-0.0329	0.4799	22.5077
206	class	31	Verrucomicrobiae	rs9349825	A	0.0147128	-0.0704036	2.53688e-06	0.0254	0.0219	0.3882	22.8981
207	class	32	Verrucomicrobiae	rs941682	G	0.0143767	-0.0631436	9.60993e-06	0.0221	0.026	0.2398	19.2904
208	phylum	1	Bacteroidetes	rs17343978	A	0.0120272	-0.0556041	7.2247e-06	0.0245	-0.0116	0.634501	21.3739
209	phylum	2	Bacteroidetes	rs2032750	C	0.0106804	0.0510857	1.70836e-06	0.0199	0.0172	0.3873	22.8783
210	phylum	3	Bacteroidetes	rs62531359	T	0.0149886	0.0657788	8.42326e-06	0.0257	0.0141	0.5841	19.2597
211	phylum	4	Bacteroidetes	rs62575403	C	0.0311079	0.145424	2.95951e-06	0.0495	-0.0232	0.639699	21.854
212	phylum	5	Bacteroidetes	rs6586324	T	0.0105437	0.0477792	7.36885e-06	0.02	-0.008	0.6886	20.5349
213	phylum	6	Bacteroidetes	rs72706335	T	0.0493382	-0.223193	7.13116e-06	0.0634	-0.0755	0.2335	20.4642
214	phylum	7	Bacteroidetes	rs73512608	G	0.0236743	-0.123117	2.53893e-07	0.0441	-0.001	0.9816	27.0447
215	phylum	8	Bacteroidetes	rs73846128	A	0.0133481	-0.0664262	4.783e-07	0.0281	-0.0108	0.7003	24.7651
216	phylum	9	Bacteroidetes	rs73975615	G	0.0442629	-0.207163	1.20412e-06	0.1132	0.0185	0.8699	21.9051
217	phylum	10	Bacteroidetes	rs7999780	G	0.0124067	0.0543635	9.46651e-06	0.0222	-0.0086	0.6998	19.2
218	phylum	11	Bacteroidetes	rs929878	T	0.0121526	0.0540001	6.51118e-06	0.0242	0.0145	0.550301	19.7447
219	phylum	12	Proteobacteria	rs10750258	C	0.010824	0.0491248	8.71907e-06	0.0206	-0.0233	0.2581	20.598
220	phylum	13	Proteobacteria	rs11126162	T	0.0187079	-0.0770689	9.25977e-06	0.0359	0.0038	0.9162	16.971
221	phylum	14	Proteobacteria	rs11715072	G	0.0115246	-0.0519289	6.90415e-06	0.0216	0.0285	0.1876	20.3033
222	phylum	15	Proteobacteria	rs12150865	C	0.0106407	0.0511615	1.54085e-06	0.0197	-0.0247	0.2086	23.1178
223	phylum	16	Proteobacteria	rs12467198	C	0.011138	0.0498267	6.30667e-06	0.0199	0.034	0.0878901	20.0129
224	phylum	17	Proteobacteria	rs2347697	G	0.0108968	0.0502281	4.26914e-06	0.0214	0.0204	0.3405	21.2469
225	phylum	18	Proteobacteria	rs2532663	A	0.0258034	0.125578	7.4681e-07	0.0329	0.0134	0.6842	23.685
226	phylum	19	Proteobacteria	rs3890996	G	0.0105645	0.0474614	6.94656e-06	0.0199	0.015	0.4514	20.1829
227	phylum	20	Proteobacteria	rs4340090	C	0.0153387	-0.0668162	9.9901e-06	0.0307	-0.0225	0.4626	18.9752
228	phylum	21	Proteobacteria	rs6707783	C	0.0187782	0.0849594	8.08593e-06	0.0346	0.0286	0.4087	20.4699
229	phylum	22	Proteobacteria	rs72771021	C	0.0309242	0.141726	7.18092e-06	0.0398	-0.0032	0.9359	21.004
230	phylum	23	Proteobacteria	rs922773	C	0.0157851	-0.0803778	3.67959e-07	0.033	0.0547	0.0969304	25.9285

## Sheet: S6
IVs related to 19 GM taxa and T2DM (P<1.00E-05)
NO.	Level	NO.	Exposure	SNP	effect_allele	se.GM	beta.GM	P.GM	se.T2DM	beta.T2DM	P.T2DM	F
1	genus	1	Butyricicoccus	rs10084203	G	0.0123563	-0.0549699	8.58638e-06	0.0195	0.0073	0.7092	19.7912
2	genus	2	Butyricicoccus	rs12034718	G	0.0158213	-0.0701199	9.57679e-06	0.0157	-0.011	0.4842	19.6426
3	genus	3	Butyricicoccus	rs12585793	T	0.0564729	-0.262206	5.79189e-06	0.0393	0.1178	0.00274101	21.5578
4	genus	4	Butyricicoccus	rs2017189	T	0.011024	0.0506956	3.87258e-06	0.0131	-0.0148	0.2573	21.1477
5	genus	5	Butyricicoccus	rs4962426	T	0.0135979	-0.0614216	7.38482e-06	0.0166	0.0054	0.745501	20.4032
6	genus	6	Butyricicoccus	rs56221232	T	0.0167401	0.0828027	7.61939e-07	0.0218	0.03	0.1691	24.4666
7	genus	7	Butyricicoccus	rs62478070	T	0.0494959	0.224039	5.93772e-06	0.042	-0.0845	0.0441703	20.4884
8	genus	8	Butyricicoccus	rs7322368	C	0.0183167	-0.0815733	5.51785e-06	0.0228	-0.0035	0.8771	19.8336
9	genus	9	Eubacteriumcoprostanoligenesgroup	rs1020520	T	0.0132929	-0.0590705	8.88976e-06	0.0183	-0.005	0.7828	19.747
10	genus	10	Eubacteriumcoprostanoligenesgroup	rs10444197	A	0.0113455	-0.0505823	5.98467e-06	0.0138	0.0095	0.4897	19.877
11	genus	11	Eubacteriumcoprostanoligenesgroup	rs11052069	C	0.0107833	-0.0477832	9.37951e-06	0.0132	0.0442	0.000796306	19.6357
12	genus	12	Eubacteriumcoprostanoligenesgroup	rs11720857	C	0.0144485	0.0630776	9.26254e-06	0.0172	-0.0376	0.0290998	19.0592
13	genus	13	Eubacteriumcoprostanoligenesgroup	rs12906958	C	0.0115935	-0.0533159	4.348e-06	0.0144	-0.0058	0.6871	21.1487
14	genus	14	Eubacteriumcoprostanoligenesgroup	rs17159861	C	0.0168388	0.0962228	1.03786e-08	0.0213	-0.0082	0.7007	32.6538
15	genus	15	Eubacteriumcoprostanoligenesgroup	rs2644213	A	0.0121245	-0.0538845	9.85644e-06	0.0142	0.0136	0.3377	19.7515
16	genus	16	Eubacteriumcoprostanoligenesgroup	rs4076415	G	0.0110294	-0.0515152	1.98976e-06	0.0136	0.0107	0.4338	21.8156
17	genus	17	Eubacteriumcoprostanoligenesgroup	rs62024432	C	0.0172101	-0.0769698	7.50205e-06	0.0222	-0.0323	0.1451	20.002
18	genus	18	Eubacteriumcoprostanoligenesgroup	rs6762473	A	0.0112353	-0.0521584	4.26108e-06	0.0138	0.0042	0.7583	21.5516
19	genus	19	Eubacteriumcoprostanoligenesgroup	rs76898927	G	0.0266375	0.123055	4.78983e-06	0.0291	-0.0184	0.527	21.3408
20	genus	20	Eubacteriumcoprostanoligenesgroup	rs79895140	T	0.0141153	-0.0641017	8.61807e-06	0.0209	-0.0018	0.9312	20.6233
21	genus	21	Eubacteriumcoprostanoligenesgroup	rs9648214	T	0.016431	-0.0828719	2.52029e-07	0.0233	0.0227	0.3295	25.4382
22	genus	22	Howardella	rs10048062	C	0.0336531	-0.147352	8.58875e-06	0.0234	-0.0154	0.510199	19.1718
23	genus	23	Howardella	rs12452946	A	0.0228941	-0.105833	3.80391e-06	0.0131	-0.0054	0.6782	21.3695
24	genus	24	Howardella	rs1484873	G	0.046335	0.227831	2.55918e-06	0.0184	0.0051	0.7791	24.1773
25	genus	25	Howardella	rs17167098	G	0.0352068	-0.169366	1.12323e-06	0.019	0.0134	0.4801	23.1419
26	genus	26	Howardella	rs2154047	A	0.0420093	0.192557	9.97034e-06	0.023	-0.0011	0.9615	21.0101
27	genus	27	Howardella	rs36081916	T	0.0402987	-0.18123	4.70046e-06	0.0234	-0.0486	0.0377798	20.2245
28	genus	28	Howardella	rs3791893	A	0.034023	0.147035	9.49708e-06	0.0188	-0.0308	0.1011	18.6765
29	genus	29	Howardella	rs609430	T	0.0239328	-0.112045	3.34488e-06	0.0137	-0.0112	0.4163	21.9178
30	genus	30	Howardella	rs672217	G	0.0349993	0.164146	3.52468e-06	0.0164	-0.0038	0.8184	21.9959
31	genus	31	Lachnoclostridium	rs1031599	T	0.0175644	0.078627	6.31379e-06	0.0269	0.0056	0.8354	20.039
32	genus	32	Lachnoclostridium	rs12566975	T	0.0105787	-0.0468097	9.57194e-06	0.0131	-0.0066	0.6131	19.5797
33	genus	33	Lachnoclostridium	rs1528479	A	0.0111919	0.0497799	9.63984e-06	0.0135	-0.0085	0.528799	19.7834
34	genus	34	Lachnoclostridium	rs1997204	C	0.0242022	0.108075	5.97077e-06	0.0314	-0.0402	0.1995	19.9407
35	genus	35	Lachnoclostridium	rs2385421	A	0.0180734	0.0746186	7.13724e-06	0.0204	0.0115	0.5709	17.0457
36	genus	36	Lachnoclostridium	rs3821998	C	0.0192519	-0.0864066	6.72048e-06	0.0213	-0.0115	0.5907	20.144
37	genus	37	Lachnoclostridium	rs4738679	A	0.011404	0.0520267	4.41754e-06	0.0135	-0.0011	0.9329	20.8132
38	genus	38	Lachnoclostridium	rs6112314	A	0.0108174	-0.0561715	2.43215e-07	0.0139	0.0078	0.5752	26.9641
39	genus	39	Lachnoclostridium	rs615997	T	0.0106491	0.0511752	2.0268e-06	0.013	-0.0043	0.740699	23.0937
40	genus	40	Lachnoclostridium	rs62285313	A	0.0181565	0.0864203	1.58332e-06	0.0221	-0.0139	0.5299	22.6552
41	genus	41	Lachnoclostridium	rs72829893	G	0.0268103	0.117472	5.57763e-06	0.0215	-0.0009	0.9669	19.1984
42	genus	42	Lachnoclostridium	rs78068103	A	0.0194248	0.0886199	3.66522e-06	0.0205	0.0046	0.8223	20.8137
43	genus	43	Lachnoclostridium	rs789029	C	0.0137974	-0.0641288	3.75327e-06	0.0189	0.0065	0.731601	21.6029
44	genus	44	Olsenella	rs1035588	A	0.0236848	-0.108148	4.85501e-06	0.0135	0.009	0.5044	20.8496
45	genus	45	Olsenella	rs17148768	G	0.0295602	0.140434	2.19842e-06	0.0176	-0.0112	0.5247	22.5699
46	genus	46	Olsenella	rs2759329	A	0.0237218	0.111131	3.43202e-06	0.0136	-0.0029	0.8313	21.947
47	genus	47	Olsenella	rs35225860	A	0.0482391	-0.223604	3.87044e-06	0.0337	-0.0058	0.8642	21.4863
48	genus	48	Olsenella	rs61090148	A	0.0231343	-0.104783	6.43724e-06	0.0132	-0.0041	0.756	20.5149
49	genus	49	Olsenella	rs62112538	C	0.0407033	-0.19943	1.1882e-06	0.021	-0.0199	0.3438	24.0061
50	genus	50	Olsenella	rs72691585	C	0.0520814	-0.249079	2.95291e-06	0.0192	-0.0338	0.0782997	22.8723
51	genus	51	Olsenella	rs7540303	C	0.023638	0.108044	5.32023e-06	0.0136	0.0051	0.7057	20.892
52	genus	52	Olsenella	rs8066522	A	0.0240379	0.106529	9.70085e-06	0.0139	0.0024	0.8654	19.6401
53	genus	53	Olsenella	rs9460691	C	0.0268645	0.119966	7.2835e-06	0.0167	0.0007	0.965	19.9415
54	genus	54	Oxalobacter	rs1031599	T	0.0175644	0.078627	6.31379e-06	0.0269	0.0056	0.8354	20.039
55	genus	55	Oxalobacter	rs12566975	T	0.0105787	-0.0468097	9.57194e-06	0.0131	-0.0066	0.6131	19.5797
56	genus	56	Oxalobacter	rs1528479	A	0.0111919	0.0497799	9.63984e-06	0.0135	-0.0085	0.528799	19.7834
57	genus	57	Oxalobacter	rs1997204	C	0.0242022	0.108075	5.97077e-06	0.0314	-0.0402	0.1995	19.9407
58	genus	58	Oxalobacter	rs2385421	A	0.0180734	0.0746186	7.13724e-06	0.0204	0.0115	0.5709	17.0457
59	genus	59	Oxalobacter	rs3821998	C	0.0192519	-0.0864066	6.72048e-06	0.0213	-0.0115	0.5907	20.144
60	genus	60	Oxalobacter	rs4738679	A	0.011404	0.0520267	4.41754e-06	0.0135	-0.0011	0.9329	20.8132
61	genus	61	Oxalobacter	rs6112314	A	0.0108174	-0.0561715	2.43215e-07	0.0139	0.0078	0.5752	26.9641
62	genus	62	Oxalobacter	rs615997	T	0.0106491	0.0511752	2.0268e-06	0.013	-0.0043	0.740699	23.0937
63	genus	63	Oxalobacter	rs62285313	A	0.0181565	0.0864203	1.58332e-06	0.0221	-0.0139	0.5299	22.6552
64	genus	64	Oxalobacter	rs72829893	G	0.0268103	0.117472	5.57763e-06	0.0215	-0.0009	0.9669	19.1984
65	genus	65	Oxalobacter	rs78068103	A	0.0194248	0.0886199	3.66522e-06	0.0205	0.0046	0.8223	20.8137
66	genus	66	Oxalobacter	rs789029	C	0.0137974	-0.0641288	3.75327e-06	0.0189	0.0065	0.731601	21.6029
67	genus	67	RuminococcaceaeUCG002	rs10916131	C	0.0146753	-0.069333	2.87495e-06	0.0178	0.0155	0.3838	22.3206
68	genus	68	RuminococcaceaeUCG002	rs10927423	C	0.0147712	-0.0713617	8.49513e-07	0.0171	0.0251	0.143	23.3399
69	genus	69	RuminococcaceaeUCG002	rs10964441	G	0.034486	-0.14906	7.45109e-06	0.0214	0.0007	0.9728	18.6826
70	genus	70	RuminococcaceaeUCG002	rs113147300	A	0.0164562	-0.075842	7.69148e-06	0.0191	0.0017	0.9306	21.2403
71	genus	71	RuminococcaceaeUCG002	rs11607472	A	0.0176325	-0.0780229	7.18671e-06	0.0261	-0.028	0.2829	19.5802
72	genus	72	RuminococcaceaeUCG002	rs116974815	C	0.0396566	-0.189731	2.02516e-06	0.0263	-0.0492	0.0617504	22.89
73	genus	73	RuminococcaceaeUCG002	rs11750293	G	0.0120512	-0.0578304	1.76137e-06	0.0136	0.0168	0.218	23.0278
74	genus	74	RuminococcaceaeUCG002	rs12463378	A	0.0112086	-0.0522061	2.95522e-06	0.0143	0.0094	0.5094	21.694
75	genus	75	RuminococcaceaeUCG002	rs15256	C	0.016834	0.0732376	9.45649e-06	0.0202	0.0083	0.682801	18.9275
76	genus	76	RuminococcaceaeUCG002	rs55793120	T	0.027414	0.137396	4.80673e-07	0.0275	-0.0211	0.4445	25.1191
77	genus	77	RuminococcaceaeUCG002	rs56030423	G	0.0216344	-0.0982874	6.30391e-06	0.0256	-0.0013	0.9592	20.6398
78	genus	78	RuminococcaceaeUCG002	rs57079348	T	0.0172819	-0.0765729	7.21822e-06	0.0283	0.0118	0.677001	19.6321
79	genus	79	RuminococcaceaeUCG002	rs6542556	G	0.011406	-0.050974	7.86122e-06	0.0135	0.0019	0.8909	19.9724
80	genus	80	RuminococcaceaeUCG002	rs6793778	T	0.0125258	0.0558706	9.81296e-06	0.0149	0.0199	0.1808	19.8955
81	genus	81	RuminococcaceaeUCG002	rs7120052	A	0.0135523	0.0624796	1.96897e-06	0.0167	-0.0117	0.4817	21.2545
82	genus	82	RuminococcaceaeUCG002	rs7155595	C	0.0116986	0.0569929	1.14932e-06	0.0143	0.0165	0.2474	23.7342
83	genus	83	RuminococcaceaeUCG002	rs7249614	G	0.0110807	0.0492778	9.07382e-06	0.0135	-0.0168	0.2118	19.7774
84	genus	84	RuminococcaceaeUCG002	rs7342369	A	0.0116023	0.0527803	5.66122e-06	0.0151	-0.0008	0.959	20.6945
85	genus	85	RuminococcaceaeUCG002	rs76847269	A	0.0356151	0.163508	5.1719e-06	0.0416	-0.0327	0.4318	21.077
86	genus	86	RuminococcaceaeUCG002	rs77564310	A	0.0140855	-0.0713093	3.28617e-07	0.0161	-0.0078	0.6271	25.63
87	genus	87	RuminococcaceaeUCG002	rs79016051	C	0.0189424	-0.0887747	2.33744e-06	0.0195	0.0327	0.0935707	21.9638
88	genus	88	RuminococcaceaeUCG002	rs882348	A	0.0178618	-0.0799946	5.44854e-06	0.0203	0.0081	0.688101	20.0572
89	genus	89	Tyzzerella3	rs10898797	C	0.0274683	0.12238	8.85442e-06	0.0209	0.0128	0.542099	19.8499
90	genus	90	Tyzzerella3	rs112102233	A	0.0477575	-0.216348	6.17675e-06	0.0311	0.0105	0.735201	20.5221
91	genus	91	Tyzzerella3	rs1232220	T	0.031828	0.143869	7.90788e-06	0.0221	-0.0207	0.3497	20.4322
92	genus	92	Tyzzerella3	rs17706273	T	0.0274708	-0.140368	5.87814e-07	0.0244	-0.0236	0.3329	26.1092
93	genus	93	Tyzzerella3	rs191093	G	0.0353306	0.159008	6.76394e-06	0.0213	-0.0019	0.9292	20.2552
94	genus	94	Tyzzerella3	rs4904512	T	0.0250306	-0.117151	3.09272e-06	0.0195	-0.0177	0.3645	21.9053
95	genus	95	Tyzzerella3	rs55799124	A	0.0238604	-0.11435	1.33549e-06	0.0149	-0.0079	0.596	22.9677
96	genus	96	Tyzzerella3	rs67476743	T	0.022208	0.132164	3.7405e-09	0.0149	-0.0136	0.3611	35.4166
97	genus	97	Tyzzerella3	rs6920448	C	0.0305446	-0.141081	4.15375e-06	0.0226	-0.0256	0.2578	21.3338
98	genus	98	Tyzzerella3	rs7019909	T	0.0301626	0.144156	1.76121e-06	0.02	-0.0261	0.1921	22.8417
99	genus	99	Tyzzerella3	rs7333521	T	0.0453121	-0.207191	4.87607e-06	0.037	-0.0031	0.9341	20.908
100	genus	100	Tyzzerella3	rs75091807	G	0.0383029	-0.184966	1.70675e-06	0.0273	0.0182	0.5049	23.3196
101	genus	101	Tyzzerella3	rs7561370	C	0.0286292	-0.131341	1.51604e-06	0.0183	-0.0105	0.5667	21.0466
102	genus	102	unknowngenus	rs1032598	G	0.0189039	-0.0886426	4.07587e-06	0.0176	-0.0034	0.8459	21.9878
103	genus	103	unknowngenus	rs11941716	A	0.0224414	0.101243	9.0663e-06	0.0186	-0.0098	0.5971	20.3531
104	genus	104	unknowngenus	rs16843660	A	0.04907	0.234697	1.75344e-06	0.0376	-0.0635	0.0913798	22.8762
105	genus	105	unknowngenus	rs1962916	G	0.0162232	-0.0737876	6.13847e-06	0.0135	-0.0269	0.0462498	20.6868
106	genus	106	unknowngenus	rs2336448	T	0.0160883	0.0773742	1.42899e-06	0.0131	0.0165	0.2082	23.1298
107	genus	107	unknowngenus	rs249459	A	0.0165018	0.0737341	8.12307e-06	0.0138	0.008	0.564	19.9652
108	genus	108	unknowngenus	rs2651663	A	0.0168635	-0.0762556	5.64144e-06	0.0135	0.0067	0.621999	20.4479
109	genus	109	unknowngenus	rs35703006	G	0.0190779	0.0926669	9.00762e-07	0.0152	-0.0019	0.9007	23.5933
110	genus	110	unknowngenus	rs553072	G	0.0230198	0.109193	3.69097e-06	0.017	-0.0333	0.0495496	22.5002
111	genus	111	unknowngenus	rs6514318	T	0.0281765	0.128198	5.37675e-06	0.0309	-0.0683	0.02715	20.7009
112	genus	112	unknowngenus	rs7187855	A	0.0418308	0.199941	2.20602e-06	0.0317	-0.0498	0.1159	22.8461
113	genus	113	unknowngenus	rs921383	G	0.0159706	0.0723153	7.72894e-06	0.0135	-0.0122	0.3638	20.503
114	genus	114	unknowngenus	rs10200320	T	0.0142769	-0.0641139	5.6607e-06	0.0162	0.0183	0.2594	20.1668
115	genus	115	unknowngenus	rs11195523	C	0.0145351	-0.0689278	2.40121e-06	0.0151	0.0002	0.9919	22.4881
116	genus	116	unknowngenus	rs11684166	A	0.0168349	-0.0769635	3.49116e-06	0.0171	0.0359	0.0361402	20.9001
117	genus	117	unknowngenus	rs11809762	G	0.0190198	-0.0934634	1.68287e-06	0.0166	-0.0116	0.483499	24.1474
118	genus	118	unknowngenus	rs11904514	A	0.0249839	0.109498	7.89951e-06	0.0271	-0.0414	0.126	19.2084
119	genus	119	unknowngenus	rs12147596	C	0.0141609	-0.0719818	2.86207e-07	0.0141	0.0191	0.1766	25.8383
120	genus	120	unknowngenus	rs16823675	C	0.0149973	-0.0767515	2.33346e-07	0.0162	0.0236	0.1443	26.1907
121	genus	121	unknowngenus	rs17086536	C	0.022432	-0.100851	3.3638e-06	0.025	0.0411	0.1009	20.2127
122	genus	122	unknowngenus	rs2939766	A	0.013042	-0.0591611	7.01148e-06	0.0132	-0.0147	0.2652	20.5771
123	genus	123	unknowngenus	rs34985298	G	0.013772	-0.0623526	8.33758e-06	0.0139	0.0065	0.639401	20.4982
124	genus	124	unknowngenus	rs35740166	C	0.0226824	-0.112246	8.39982e-07	0.0224	-0.0485	0.0306803	24.4886
125	genus	125	unknowngenus	rs4644504	T	0.0216146	-0.0969321	5.81969e-06	0.026	0.0209	0.4221	20.1113
126	genus	126	unknowngenus	rs6007642	C	0.0177958	-0.0791412	9.95543e-06	0.0158	0.0049	0.759	19.7774
127	genus	127	unknowngenus	rs72700702	T	0.0189005	-0.091726	1.59272e-06	0.0208	0.026	0.2104	23.5526
128	genus	128	unknowngenus	rs76532867	T	0.0242364	0.112353	2.55859e-06	0.0339	-0.0004	0.9917	21.4898
129	family	1	Oxalobacteraceae	rs111966731	T	0.0445746	0.204031	4.56321e-06	0.0231	-0.004	0.8631	20.9516
130	family	2	Oxalobacteraceae	rs11246212	C	0.0291797	-0.13607	4.50837e-06	0.0189	0.0127	0.5025	21.7452
131	family	3	Oxalobacteraceae	rs12002250	A	0.044523	0.196145	5.53197e-06	0.0324	-0.0712	0.0280498	19.4082
132	family	4	Oxalobacteraceae	rs1569853	T	0.0281704	-0.140043	7.45178e-07	0.0201	-0.0185	0.356	24.7136
133	family	5	Oxalobacteraceae	rs17138946	G	0.0430248	-0.189444	8.09003e-06	0.0263	-0.0454	0.0847598	19.3876
134	family	6	Oxalobacteraceae	rs36057338	G	0.0398742	0.181604	6.25792e-06	0.0369	0.009	0.8074	20.7428
135	family	7	Oxalobacteraceae	rs4428215	G	0.0230053	0.12561	4.87933e-08	0.015	0.0237	0.115	29.8121
136	family	8	Oxalobacteraceae	rs561239	A	0.0236769	0.105525	7.19383e-06	0.0161	0.0224	0.1652	19.8637
137	family	9	Oxalobacteraceae	rs6000536	C	0.0241355	-0.118383	7.3872e-07	0.0175	-0.0149	0.3958	24.0584
138	family	10	Oxalobacteraceae	rs62435498	C	0.0400608	0.181521	7.4583e-06	0.0217	0.0111	0.6088	20.5312
139	family	11	Oxalobacteraceae	rs736744	T	0.0200648	-0.105642	1.49417e-07	0.0132	0.009	0.498799	27.7207
140	family	12	Oxalobacteraceae	rs7993559	A	0.0201114	-0.0921059	5.03733e-06	0.0133	-0.0125	0.3459	20.9744
141	family	13	Oxalobacteraceae	rs80330081	A	0.0423688	-0.18756	6.64003e-06	0.0214	0.0362	0.0904191	19.5969
142	family	14	Oxalobacteraceae	rs934049	G	0.0238636	0.109751	4.21143e-06	0.0161	0.002	0.9	21.1517
143	family	15	Verrucomicrobiaceae	rs111862613	T	0.0196746	0.0907065	3.7313e-06	0.0176	0.0168	0.3393	21.2552
144	family	16	Verrucomicrobiaceae	rs117107102	A	0.0431572	0.204683	2.91823e-06	0.0306	-0.0126	0.6815	22.4935
145	family	17	Verrucomicrobiaceae	rs11729256	T	0.0150177	0.0749798	6.73085e-07	0.0174	0.0161	0.3565	24.9277
146	family	18	Verrucomicrobiaceae	rs12908520	G	0.0130946	0.0619104	2.15139e-06	0.0132	-0.0103	0.4363	22.3534
147	family	19	Verrucomicrobiaceae	rs2602429	T	0.0156195	-0.0745516	2.69942e-06	0.0149	-0.0196	0.1885	22.7814
148	family	20	Verrucomicrobiaceae	rs4242783	A	0.0147694	-0.0687992	2.75442e-06	0.0146	-0.0063	0.6643	21.6991
149	family	21	Verrucomicrobiaceae	rs4936098	G	0.0135928	-0.0648691	1.1293e-06	0.0137	0.0033	0.8082	22.775
150	family	22	Verrucomicrobiaceae	rs61779207	G	0.0167762	-0.0758811	6.63025e-06	0.0158	-0.0041	0.7925	20.4588
151	family	23	Verrucomicrobiaceae	rs74542928	T	0.0236422	0.112124	1.64611e-06	0.0309	-0.0158	0.6089	22.4917
152	family	24	Verrucomicrobiaceae	rs9349825	A	0.0147128	-0.0704354	2.51287e-06	0.0168	0.0358	0.0329503	22.9188
153	family	25	Verrucomicrobiaceae	rs941682	G	0.0143767	-0.0631526	9.5812e-06	0.0147	0.0047	0.7486	19.2959
154	order	1	Rhodospirillales	rs111862613	T	0.0196746	0.0907065	3.7313e-06	0.0176	0.0168	0.3393	21.2552
155	order	2	Rhodospirillales	rs117107102	A	0.0431572	0.204683	2.91823e-06	0.0306	-0.0126	0.6815	22.4935
156	order	3	Rhodospirillales	rs11729256	T	0.0150177	0.0749798	6.73085e-07	0.0174	0.0161	0.3565	24.9277
157	order	4	Rhodospirillales	rs12908520	G	0.0130946	0.0619104	2.15139e-06	0.0132	-0.0103	0.4363	22.3534
158	order	5	Rhodospirillales	rs2602429	T	0.0156195	-0.0745516	2.69942e-06	0.0149	-0.0196	0.1885	22.7814
159	order	6	Rhodospirillales	rs4242783	A	0.0147694	-0.0687992	2.75442e-06	0.0146	-0.0063	0.6643	21.6991
160	order	7	Rhodospirillales	rs4936098	G	0.0135928	-0.0648691	1.1293e-06	0.0137	0.0033	0.8082	22.775
161	order	8	Rhodospirillales	rs61779207	G	0.0167762	-0.0758811	6.63025e-06	0.0158	-0.0041	0.7925	20.4588
162	order	9	Rhodospirillales	rs74542928	T	0.0236422	0.112124	1.64611e-06	0.0309	-0.0158	0.6089	22.4917
163	order	10	Rhodospirillales	rs9349825	A	0.0147128	-0.0704354	2.51287e-06	0.0168	0.0358	0.0329503	22.9188
164	order	11	Rhodospirillales	rs941682	G	0.0143767	-0.0631526	9.5812e-06	0.0147	0.0047	0.7486	19.2959
165	order	12	Verrucomicrobiales	rs111862613	T	0.0196746	0.090699	3.73844e-06	0.0176	0.0168	0.3393	21.2517
166	order	13	Verrucomicrobiales	rs117107102	A	0.0431572	0.204683	2.91823e-06	0.0306	-0.0126	0.6815	22.4935
167	order	14	Verrucomicrobiales	rs11729256	T	0.0150177	0.0749798	6.73085e-07	0.0174	0.0161	0.3565	24.9277
168	order	15	Verrucomicrobiales	rs12908520	G	0.0130946	0.0618926	2.17165e-06	0.0132	-0.0103	0.4363	22.3405
169	order	16	Verrucomicrobiales	rs2602429	T	0.0156194	-0.0746844	2.58297e-06	0.0149	-0.0196	0.1885	22.8629
170	order	17	Verrucomicrobiales	rs4242783	A	0.0147693	-0.0689292	2.63615e-06	0.0146	-0.0063	0.6643	21.7814
171	order	18	Verrucomicrobiales	rs4936098	G	0.0135928	-0.0648843	1.1222e-06	0.0137	0.0033	0.8082	22.7856
172	order	19	Verrucomicrobiales	rs61779207	G	0.0167762	-0.0758309	6.7228e-06	0.0158	-0.0041	0.7925	20.4317
173	order	20	Verrucomicrobiales	rs74542928	T	0.0236422	0.112164	1.63222e-06	0.0309	-0.0158	0.6089	22.5077
174	order	21	Verrucomicrobiales	rs9349825	A	0.0147128	-0.0704036	2.53688e-06	0.0168	0.0358	0.0329503	22.8981
175	order	22	Verrucomicrobiales	rs941682	G	0.0143767	-0.0631436	9.60993e-06	0.0147	0.0047	0.7486	19.2904
176	class	1	Actinobacteria	rs11655079	T	0.0124286	-0.0560674	5.92516e-06	0.0168	0.0213	0.2057	20.3506
177	class	2	Actinobacteria	rs11745923	G	0.0115529	0.0563759	1.58132e-06	0.0134	-0.0063	0.636099	23.8125
178	class	3	Actinobacteria	rs12049045	A	0.0114325	0.0510452	8.62621e-06	0.0134	0.0041	0.7619	19.9355
179	class	4	Actinobacteria	rs134366	A	0.023501	-0.111877	1.50428e-06	0.0259	-0.003	0.9071	22.6626
180	class	5	Actinobacteria	rs1376754	G	0.0112503	0.0509242	6.71382e-06	0.0131	0.0088	0.5006	20.489
181	class	6	Actinobacteria	rs1515761	C	0.0169884	-0.0762317	4.96364e-06	0.025	-0.041	0.101	20.1357
182	class	7	Actinobacteria	rs182549	T	0.012066	-0.111489	3.78966e-20	0.0134	-0.0037	0.7843	85.3763
183	class	8	Actinobacteria	rs4945008	G	0.0121393	-0.0540741	5.39237e-06	0.0134	-0.0133	0.3221	19.8423
184	class	9	Actinobacteria	rs6660520	G	0.0134495	-0.0711483	1.10652e-07	0.0147	-0.0122	0.4051	27.9845
185	class	10	Actinobacteria	rs72767435	T	0.0273626	-0.126352	2.56803e-06	0.0289	0.0385	0.1827	21.3231
186	class	11	Actinobacteria	rs7322849	T	0.0192976	0.0944467	6.20798e-07	0.0229	-0.0243	0.2892	23.9534
187	class	12	Actinobacteria	rs80083040	T	0.0348017	0.155784	8.62105e-06	0.032	0.0385	0.2283	20.0376
188	class	13	Actinobacteria	rs8047955	G	0.0116762	-0.0575816	8.3372e-07	0.0135	-0.0028	0.8371	24.32
189	class	14	Actinobacteria	rs857444	C	0.011539	0.0509553	8.92237e-06	0.0136	-0.0062	0.649	19.5003
190	class	15	Actinobacteria	rs961091	G	0.011255	0.0501255	8.67601e-06	0.0136	0.0045	0.739701	19.8347
191	class	16	Gammaproteobacteria	rs11181912	G	0.0118796	-0.0579153	9.94764e-07	0.014	0.0031	0.8243	23.7675
192	class	17	Gammaproteobacteria	rs12404135	A	0.0172415	-0.0788843	8.89488e-06	0.0246	-0.0045	0.8538	20.933
193	class	18	Gammaproteobacteria	rs6706173	A	0.0146392	0.074251	1.99494e-07	0.019	-0.0014	0.9427	25.7259
194	class	19	Gammaproteobacteria	rs75101789	C	0.0163003	0.0729012	8.7878e-06	0.0232	0.0133	0.5658	20.0022
195	class	20	Gammaproteobacteria	rs79795896	A	0.0351373	-0.15921	7.9241e-06	0.0309	0.0993	0.00131899	20.5307
196	class	21	Gammaproteobacteria	rs9494710	C	0.0120924	-0.0549673	4.54611e-06	0.0141	0.0442	0.001656	20.6625
197	class	22	Verrucomicrobiae	rs111862613	T	0.0196746	0.090699	3.73844e-06	0.0176	0.0168	0.3393	21.2517
198	class	23	Verrucomicrobiae	rs117107102	A	0.0431572	0.204683	2.91823e-06	0.0306	-0.0126	0.6815	22.4935
199	class	24	Verrucomicrobiae	rs11729256	T	0.0150177	0.0749798	6.73085e-07	0.0174	0.0161	0.3565	24.9277
200	class	25	Verrucomicrobiae	rs12908520	G	0.0130946	0.0618926	2.17165e-06	0.0132	-0.0103	0.4363	22.3405
201	class	26	Verrucomicrobiae	rs2602429	T	0.0156194	-0.0746844	2.58297e-06	0.0149	-0.0196	0.1885	22.8629
202	class	27	Verrucomicrobiae	rs4242783	A	0.0147693	-0.0689292	2.63615e-06	0.0146	-0.0063	0.6643	21.7814
203	class	28	Verrucomicrobiae	rs4936098	G	0.0135928	-0.0648843	1.1222e-06	0.0137	0.0033	0.8082	22.7856
204	class	29	Verrucomicrobiae	rs61779207	G	0.0167762	-0.0758309	6.7228e-06	0.0158	-0.0041	0.7925	20.4317
205	class	30	Verrucomicrobiae	rs74542928	T	0.0236422	0.112164	1.63222e-06	0.0309	-0.0158	0.6089	22.5077
206	class	31	Verrucomicrobiae	rs9349825	A	0.0147128	-0.0704036	2.53688e-06	0.0168	0.0358	0.0329503	22.8981
207	class	32	Verrucomicrobiae	rs941682	G	0.0143767	-0.0631436	9.60993e-06	0.0147	0.0047	0.7486	19.2904
208	phylum	1	Bacteroidetes	rs17343978	A	0.0120272	-0.0556041	7.2247e-06	0.0162	0.0099	0.5427	21.3739
209	phylum	2	Bacteroidetes	rs2032750	C	0.0106804	0.0510857	1.70836e-06	0.0132	0.0118	0.3695	22.8783
210	phylum	3	Bacteroidetes	rs62531359	T	0.0149886	0.0657788	8.42326e-06	0.017	0.0138	0.4156	19.2597
211	phylum	4	Bacteroidetes	rs62575403	C	0.0311079	0.145424	2.95951e-06	0.0329	0.0365	0.2667	21.854
212	phylum	5	Bacteroidetes	rs6586324	T	0.0105437	0.0477792	7.36885e-06	0.0132	-0.0244	0.0652995	20.5349
213	phylum	6	Bacteroidetes	rs72706335	T	0.0493382	-0.223193	7.13116e-06	0.0415	-0.0095	0.8181	20.4642
214	phylum	7	Bacteroidetes	rs73512608	G	0.0236743	-0.123117	2.53893e-07	0.0289	0.0223	0.4403	27.0447
215	phylum	8	Bacteroidetes	rs73846128	A	0.0133481	-0.0664262	4.783e-07	0.0184	-0.0139	0.4481	24.7651
216	phylum	9	Bacteroidetes	rs73975615	G	0.0442629	-0.207163	1.20412e-06	0.076	-0.0559	0.4617	21.9051
217	phylum	10	Bacteroidetes	rs7999780	G	0.0124067	0.0543635	9.46651e-06	0.0148	-0.0074	0.614301	19.2
218	phylum	11	Bacteroidetes	rs929878	T	0.0121526	0.0540001	6.51118e-06	0.0159	0.0133	0.4052	19.7447
219	phylum	12	Proteobacteria	rs10750258	C	0.010824	0.0491248	8.71907e-06	0.0136	0.0011	0.9359	20.598
220	phylum	13	Proteobacteria	rs11126162	T	0.0187079	-0.0770689	9.25977e-06	0.0238	-0.0096	0.6859	16.971
221	phylum	14	Proteobacteria	rs11715072	G	0.0115246	-0.0519289	6.90415e-06	0.0143	-0.0069	0.6294	20.3033
222	phylum	15	Proteobacteria	rs12150865	C	0.0106407	0.0511615	1.54085e-06	0.013	0.0137	0.2926	23.1178
223	phylum	16	Proteobacteria	rs12467198	C	0.011138	0.0498267	6.30667e-06	0.0132	0.0191	0.1472	20.0129
224	phylum	17	Proteobacteria	rs2347697	G	0.0108968	0.0502281	4.26914e-06	0.0141	-0.007	0.621901	21.2469
225	phylum	18	Proteobacteria	rs2532663	A	0.0258034	0.125578	7.4681e-07	0.0218	-0.012	0.5825	23.685
226	phylum	19	Proteobacteria	rs3890996	G	0.0105645	0.0474614	6.94656e-06	0.0132	0.0171	0.1939	20.1829
227	phylum	20	Proteobacteria	rs4340090	C	0.0153387	-0.0668162	9.9901e-06	0.0203	0.0093	0.646001	18.9752
228	phylum	21	Proteobacteria	rs6707783	C	0.0187782	0.0849594	8.08593e-06	0.0228	0.0069	0.761001	20.4699
229	phylum	22	Proteobacteria	rs72771021	C	0.0309242	0.141726	7.18092e-06	0.0261	0.0115	0.6591	21.004
230	phylum	23	Proteobacteria	rs922773	C	0.0157851	-0.0803778	3.67959e-07	0.0217	0.0171	0.4301	25.9285

## Sheet: S7
IVs related to 19 GM taxa and T1DN (P<1.00E-05)
NO.	Level	NO.	Exposure	SNP	effect_allele	se.GM	beta.GM	P.GM	se.T1DN	beta.T1DN	P.T1DN	F
1	genus	1	Butyricicoccus	rs10084203	G	0.0123563	-0.0549699	8.58638e-06	0.0696	0.056	0.4211	19.7912
2	genus	2	Butyricicoccus	rs12034718	G	0.0158213	-0.0701199	9.57679e-06	0.0565	-0.0624	0.2689	19.6426
3	genus	3	Butyricicoccus	rs12585793	T	0.0564729	-0.262206	5.79189e-06	0.1421	0.0164	0.9079	21.5578
4	genus	4	Butyricicoccus	rs2017189	T	0.011024	0.0506956	3.87258e-06	0.0469	0.0019	0.9682	21.1477
5	genus	5	Butyricicoccus	rs4962426	T	0.0135979	-0.0614216	7.38482e-06	0.0593	0.0324	0.585	20.4032
6	genus	6	Butyricicoccus	rs56221232	T	0.0167401	0.0828027	7.61939e-07	0.0784	0.1149	0.143	24.4666
7	genus	7	Butyricicoccus	rs62478070	T	0.0494959	0.224039	5.93772e-06	0.1503	-0.0111	0.941	20.4884
8	genus	8	Butyricicoccus	rs7322368	C	0.0183167	-0.0815733	5.51785e-06	0.082	-0.1352	0.0991608	19.8336
9	genus	9	Eubacteriumcoprostanoligenesgroup	rs1020520	T	0.0132929	-0.0590705	8.88976e-06	0.0659	0.0301	0.6479	19.747
10	genus	10	Eubacteriumcoprostanoligenesgroup	rs10444197	A	0.0113455	-0.0505823	5.98467e-06	0.0495	-0.0422	0.3936	19.877
11	genus	11	Eubacteriumcoprostanoligenesgroup	rs11052069	C	0.0107833	-0.0477832	9.37951e-06	0.0473	0.1018	0.0314101	19.6357
12	genus	12	Eubacteriumcoprostanoligenesgroup	rs11720857	C	0.0144485	0.0630776	9.26254e-06	0.0617	-0.0514	0.4041	19.0592
13	genus	13	Eubacteriumcoprostanoligenesgroup	rs12906958	C	0.0115935	-0.0533159	4.348e-06	0.0515	0.0627	0.2238	21.1487
14	genus	14	Eubacteriumcoprostanoligenesgroup	rs17159861	C	0.0168388	0.0962228	1.03786e-08	0.0762	-0.1102	0.1481	32.6538
15	genus	15	Eubacteriumcoprostanoligenesgroup	rs2644213	A	0.0121245	-0.0538845	9.85644e-06	0.051	0.0085	0.867	19.7515
16	genus	16	Eubacteriumcoprostanoligenesgroup	rs4076415	G	0.0110294	-0.0515152	1.98976e-06	0.0489	0.0848	0.0828304	21.8156
17	genus	17	Eubacteriumcoprostanoligenesgroup	rs62024432	C	0.0172101	-0.0769698	7.50205e-06	0.0788	0.0552	0.4836	20.002
18	genus	18	Eubacteriumcoprostanoligenesgroup	rs6762473	A	0.0112353	-0.0521584	4.26108e-06	0.0494	-0.0137	0.7822	21.5516
19	genus	19	Eubacteriumcoprostanoligenesgroup	rs76898927	G	0.0266375	0.123055	4.78983e-06	0.1031	-0.1557	0.1311	21.3408
20	genus	20	Eubacteriumcoprostanoligenesgroup	rs79895140	T	0.0141153	-0.0641017	8.61807e-06	0.0752	0.0758	0.3136	20.6233
21	genus	21	Eubacteriumcoprostanoligenesgroup	rs9648214	T	0.016431	-0.0828719	2.52029e-07	0.0836	0.1572	0.0602393	25.4382
22	genus	22	Howardella	rs10048062	C	0.0336531	-0.147352	8.58875e-06	0.0846	-0.0189	0.823	19.1718
23	genus	23	Howardella	rs12452946	A	0.0228941	-0.105833	3.80391e-06	0.047	-0.0606	0.1975	21.3695
24	genus	24	Howardella	rs1484873	G	0.046335	0.227831	2.55918e-06	0.0654	0.0175	0.7887	24.1773
25	genus	25	Howardella	rs17167098	G	0.0352068	-0.169366	1.12323e-06	0.0684	-0.0234	0.732399	23.1419
26	genus	26	Howardella	rs2154047	A	0.0420093	0.192557	9.97034e-06	0.0826	-0.0571	0.4894	21.0101
27	genus	27	Howardella	rs36081916	T	0.0402987	-0.18123	4.70046e-06	0.084	-0.1051	0.2111	20.2245
28	genus	28	Howardella	rs3791893	A	0.034023	0.147035	9.49708e-06	0.0673	-0.0422	0.5303	18.6765
29	genus	29	Howardella	rs609430	T	0.0239328	-0.112045	3.34488e-06	0.0493	0.0084	0.8644	21.9178
30	genus	30	Howardella	rs672217	G	0.0349993	0.164146	3.52468e-06	0.0591	0.0792	0.1805	21.9959
31	genus	31	Lachnoclostridium	rs1031599	T	0.0175644	0.078627	6.31379e-06	0.0973	-0.012	0.9015	20.039
32	genus	32	Lachnoclostridium	rs12566975	T	0.0105787	-0.0468097	9.57194e-06	0.047	-0.0575	0.2212	19.5797
33	genus	33	Lachnoclostridium	rs1528479	A	0.0111919	0.0497799	9.63984e-06	0.0484	-0.0244	0.614301	19.7834
34	genus	34	Lachnoclostridium	rs1997204	C	0.0242022	0.108075	5.97077e-06	0.1153	0.02	0.862	19.9407
35	genus	35	Lachnoclostridium	rs2385421	A	0.0180734	0.0746186	7.13724e-06	0.0729	0.0171	0.8146	17.0457
36	genus	36	Lachnoclostridium	rs3821998	C	0.0192519	-0.0864066	6.72048e-06	0.0757	0.0163	0.8291	20.144
37	genus	37	Lachnoclostridium	rs4738679	A	0.011404	0.0520267	4.41754e-06	0.0484	0.0454	0.3474	20.8132
38	genus	38	Lachnoclostridium	rs6112314	A	0.0108174	-0.0561715	2.43215e-07	0.0497	-0.0654	0.1883	26.9641
39	genus	39	Lachnoclostridium	rs615997	T	0.0106491	0.0511752	2.0268e-06	0.0468	-0.0527	0.2605	23.0937
40	genus	40	Lachnoclostridium	rs62285313	A	0.0181565	0.0864203	1.58332e-06	0.0797	0.0613	0.4418	22.6552
41	genus	41	Lachnoclostridium	rs72829893	G	0.0268103	0.117472	5.57763e-06	0.0775	-0.0298	0.7012	19.1984
42	genus	42	Lachnoclostridium	rs78068103	A	0.0194248	0.0886199	3.66522e-06	0.0734	-0.0672	0.3597	20.8137
43	genus	43	Lachnoclostridium	rs789029	C	0.0137974	-0.0641288	3.75327e-06	0.0675	-0.0204	0.762901	21.6029
44	genus	44	Olsenella	rs1035588	A	0.0236848	-0.108148	4.85501e-06	0.0486	0.0369	0.4472	20.8496
45	genus	45	Olsenella	rs17148768	G	0.0295602	0.140434	2.19842e-06	0.0634	-0.0997	0.1155	22.5699
46	genus	46	Olsenella	rs2759329	A	0.0237218	0.111131	3.43202e-06	0.0486	0.0371	0.4454	21.947
47	genus	47	Olsenella	rs35225860	A	0.0482391	-0.223604	3.87044e-06	0.1206	-0.0975	0.4191	21.4863
48	genus	48	Olsenella	rs61090148	A	0.0231343	-0.104783	6.43724e-06	0.0474	-0.0165	0.7284	20.5149
49	genus	49	Olsenella	rs62112538	C	0.0407033	-0.19943	1.1882e-06	0.0758	-0.0452	0.5505	24.0061
50	genus	50	Olsenella	rs72691585	C	0.0520814	-0.249079	2.95291e-06	0.0688	-0.0174	0.8009	22.8723
51	genus	51	Olsenella	rs7540303	C	0.023638	0.108044	5.32023e-06	0.0486	0.0311	0.522701	20.892
52	genus	52	Olsenella	rs8066522	A	0.0240379	0.106529	9.70085e-06	0.05	0.0814	0.1036	19.6401
53	genus	53	Olsenella	rs9460691	C	0.0268645	0.119966	7.2835e-06	0.0601	-0.0053	0.9294	19.9415
54	genus	54	Oxalobacter	rs1031599	T	0.0175644	0.078627	6.31379e-06	0.0973	-0.012	0.9015	20.039
55	genus	55	Oxalobacter	rs12566975	T	0.0105787	-0.0468097	9.57194e-06	0.047	-0.0575	0.2212	19.5797
56	genus	56	Oxalobacter	rs1528479	A	0.0111919	0.0497799	9.63984e-06	0.0484	-0.0244	0.614301	19.7834
57	genus	57	Oxalobacter	rs1997204	C	0.0242022	0.108075	5.97077e-06	0.1153	0.02	0.862	19.9407
58	genus	58	Oxalobacter	rs2385421	A	0.0180734	0.0746186	7.13724e-06	0.0729	0.0171	0.8146	17.0457
59	genus	59	Oxalobacter	rs3821998	C	0.0192519	-0.0864066	6.72048e-06	0.0757	0.0163	0.8291	20.144
60	genus	60	Oxalobacter	rs4738679	A	0.011404	0.0520267	4.41754e-06	0.0484	0.0454	0.3474	20.8132
61	genus	61	Oxalobacter	rs6112314	A	0.0108174	-0.0561715	2.43215e-07	0.0497	-0.0654	0.1883	26.9641
62	genus	62	Oxalobacter	rs615997	T	0.0106491	0.0511752	2.0268e-06	0.0468	-0.0527	0.2605	23.0937
63	genus	63	Oxalobacter	rs62285313	A	0.0181565	0.0864203	1.58332e-06	0.0797	0.0613	0.4418	22.6552
64	genus	64	Oxalobacter	rs72829893	G	0.0268103	0.117472	5.57763e-06	0.0775	-0.0298	0.7012	19.1984
65	genus	65	Oxalobacter	rs78068103	A	0.0194248	0.0886199	3.66522e-06	0.0734	-0.0672	0.3597	20.8137
66	genus	66	Oxalobacter	rs789029	C	0.0137974	-0.0641288	3.75327e-06	0.0675	-0.0204	0.762901	21.6029
67	genus	67	RuminococcaceaeUCG002	rs10916131	C	0.0146753	-0.069333	2.87495e-06	0.0637	-0.0182	0.775001	22.3206
68	genus	68	RuminococcaceaeUCG002	rs10927423	C	0.0147712	-0.0713617	8.49513e-07	0.0609	0.0208	0.732099	23.3399
69	genus	69	RuminococcaceaeUCG002	rs10964441	G	0.034486	-0.14906	7.45109e-06	0.0764	0.0437	0.5668	18.6826
70	genus	70	RuminococcaceaeUCG002	rs113147300	A	0.0164562	-0.075842	7.69148e-06	0.068	0.0658	0.3334	21.2403
71	genus	71	RuminococcaceaeUCG002	rs11607472	A	0.0176325	-0.0780229	7.18671e-06	0.0944	-0.1285	0.1733	19.5802
72	genus	72	RuminococcaceaeUCG002	rs116974815	C	0.0396566	-0.189731	2.02516e-06	0.0934	-0.1368	0.1431	22.89
73	genus	73	RuminococcaceaeUCG002	rs11750293	G	0.0120512	-0.0578304	1.76137e-06	0.0488	-0.0305	0.5324	23.0278
74	genus	74	RuminococcaceaeUCG002	rs12463378	A	0.0112086	-0.0522061	2.95522e-06	0.0512	0.029	0.5709	21.694
75	genus	75	RuminococcaceaeUCG002	rs15256	C	0.016834	0.0732376	9.45649e-06	0.0721	0.081	0.2612	18.9275
76	genus	76	RuminococcaceaeUCG002	rs55793120	T	0.027414	0.137396	4.80673e-07	0.0996	-0.0713	0.4739	25.1191
77	genus	77	RuminococcaceaeUCG002	rs56030423	G	0.0216344	-0.0982874	6.30391e-06	0.091	-0.051	0.5752	20.6398
78	genus	78	RuminococcaceaeUCG002	rs57079348	T	0.0172819	-0.0765729	7.21822e-06	0.1011	0.1929	0.0562898	19.6321
79	genus	79	RuminococcaceaeUCG002	rs6542556	G	0.011406	-0.050974	7.86122e-06	0.0483	0.0103	0.8304	19.9724
80	genus	80	RuminococcaceaeUCG002	rs6793778	T	0.0125258	0.0558706	9.81296e-06	0.0537	0.078	0.146	19.8955
81	genus	81	RuminococcaceaeUCG002	rs7120052	A	0.0135523	0.0624796	1.96897e-06	0.0601	-0.0821	0.1716	21.2545
82	genus	82	RuminococcaceaeUCG002	rs7155595	C	0.0116986	0.0569929	1.14932e-06	0.0512	-0.0306	0.5499	23.7342
83	genus	83	RuminococcaceaeUCG002	rs7249614	G	0.0110807	0.0492778	9.07382e-06	0.0483	0.0263	0.5854	19.7774
84	genus	84	RuminococcaceaeUCG002	rs7342369	A	0.0116023	0.0527803	5.66122e-06	0.054	0.0172	0.7504	20.6945
85	genus	85	RuminococcaceaeUCG002	rs76847269	A	0.0356151	0.163508	5.1719e-06	0.1458	-0.159	0.2754	21.077
86	genus	86	RuminococcaceaeUCG002	rs77564310	A	0.0140855	-0.0713093	3.28617e-07	0.0576	0.0762	0.1864	25.63
87	genus	87	RuminococcaceaeUCG002	rs79016051	C	0.0189424	-0.0887747	2.33744e-06	0.07	0.0606	0.3871	21.9638
88	genus	88	RuminococcaceaeUCG002	rs882348	A	0.0178618	-0.0799946	5.44854e-06	0.0731	0.1497	0.0404101	20.0572
89	genus	89	Tyzzerella3	rs10898797	C	0.0274683	0.12238	8.85442e-06	0.0751	-0.1451	0.05332	19.8499
90	genus	90	Tyzzerella3	rs112102233	A	0.0477575	-0.216348	6.17675e-06	0.1131	-0.0449	0.6912	20.5221
91	genus	91	Tyzzerella3	rs1232220	T	0.031828	0.143869	7.90788e-06	0.0797	0.0013	0.9866	20.4322
92	genus	92	Tyzzerella3	rs17706273	T	0.0274708	-0.140368	5.87814e-07	0.0873	-0.0787	0.3672	26.1092
93	genus	93	Tyzzerella3	rs191093	G	0.0353306	0.159008	6.76394e-06	0.076	-0.0939	0.2164	20.2552
94	genus	94	Tyzzerella3	rs4904512	T	0.0250306	-0.117151	3.09272e-06	0.0704	0.0579	0.4105	21.9053
95	genus	95	Tyzzerella3	rs55799124	A	0.0238604	-0.11435	1.33549e-06	0.0533	-0.0556	0.297	22.9677
96	genus	96	Tyzzerella3	rs67476743	T	0.022208	0.132164	3.7405e-09	0.0531	0.0101	0.8488	35.4166
97	genus	97	Tyzzerella3	rs6920448	C	0.0305446	-0.141081	4.15375e-06	0.0813	0.0263	0.745901	21.3338
98	genus	98	Tyzzerella3	rs7019909	T	0.0301626	0.144156	1.76121e-06	0.0719	-0.0153	0.8314	22.8417
99	genus	99	Tyzzerella3	rs7333521	T	0.0453121	-0.207191	4.87607e-06	0.1326	0.2278	0.0858994	20.908
100	genus	100	Tyzzerella3	rs75091807	G	0.0383029	-0.184966	1.70675e-06	0.0982	-0.2136	0.0295597	23.3196
101	genus	101	Tyzzerella3	rs7561370	C	0.0286292	-0.131341	1.51604e-06	0.0654	-0.1386	0.0340103	21.0466
102	genus	102	unknowngenus	rs1032598	G	0.0189039	-0.0886426	4.07587e-06	0.0633	0.1163	0.0659204	21.9878
103	genus	103	unknowngenus	rs11941716	A	0.0224414	0.101243	9.0663e-06	0.0664	-0.0061	0.9273	20.3531
104	genus	104	unknowngenus	rs16843660	A	0.04907	0.234697	1.75344e-06	0.1343	-0.0549	0.6826	22.8762
105	genus	105	unknowngenus	rs1962916	G	0.0162232	-0.0737876	6.13847e-06	0.0487	-0.0186	0.701601	20.6868
106	genus	106	unknowngenus	rs2336448	T	0.0160883	0.0773742	1.42899e-06	0.0469	0.0535	0.2548	23.1298
107	genus	107	unknowngenus	rs249459	A	0.0165018	0.0737341	8.12307e-06	0.0497	0.0175	0.7248	19.9652
108	genus	108	unknowngenus	rs2651663	A	0.0168635	-0.0762556	5.64144e-06	0.0486	-0.0045	0.9254	20.4479
109	genus	109	unknowngenus	rs35703006	G	0.0190779	0.0926669	9.00762e-07	0.0545	-0.0632	0.2465	23.5933
110	genus	110	unknowngenus	rs553072	G	0.0230198	0.109193	3.69097e-06	0.0607	-0.133	0.0286101	22.5002
111	genus	111	unknowngenus	rs6514318	T	0.0281765	0.128198	5.37675e-06	0.1118	-0.1694	0.13	20.7009
112	genus	112	unknowngenus	rs7187855	A	0.0418308	0.199941	2.20602e-06	0.1138	-0.1495	0.1891	22.8461
113	genus	113	unknowngenus	rs921383	G	0.0159706	0.0723153	7.72894e-06	0.0485	0.0093	0.8476	20.503
114	genus	114	unknowngenus	rs10200320	T	0.0142769	-0.0641139	5.6607e-06	0.0579	-0.0408	0.4817	20.1668
115	genus	115	unknowngenus	rs11195523	C	0.0145351	-0.0689278	2.40121e-06	0.0542	0.0051	0.9253	22.4881
116	genus	116	unknowngenus	rs11684166	A	0.0168349	-0.0769635	3.49116e-06	0.0612	0.0931	0.1278	20.9001
117	genus	117	unknowngenus	rs11809762	G	0.0190198	-0.0934634	1.68287e-06	0.059	0.0798	0.1763	24.1474
118	genus	118	unknowngenus	rs11904514	A	0.0249839	0.109498	7.89951e-06	0.0976	-0.1359	0.1641	19.2084
119	genus	119	unknowngenus	rs12147596	C	0.0141609	-0.0719818	2.86207e-07	0.0507	-0.0157	0.7561	25.8383
120	genus	120	unknowngenus	rs16823675	C	0.0149973	-0.0767515	2.33346e-07	0.0578	0.0282	0.6264	26.1907
121	genus	121	unknowngenus	rs17086536	C	0.022432	-0.100851	3.3638e-06	0.0901	0.1281	0.1552	20.2127
122	genus	122	unknowngenus	rs2939766	A	0.013042	-0.0591611	7.01148e-06	0.047	-0.0391	0.406	20.5771
123	genus	123	unknowngenus	rs34985298	G	0.013772	-0.0623526	8.33758e-06	0.0496	0.0414	0.4045	20.4982
124	genus	124	unknowngenus	rs35740166	C	0.0226824	-0.112246	8.39982e-07	0.0805	-0.0518	0.5197	24.4886
125	genus	125	unknowngenus	rs4644504	T	0.0216146	-0.0969321	5.81969e-06	0.0939	-0.0029	0.975	20.1113
126	genus	126	unknowngenus	rs6007642	C	0.0177958	-0.0791412	9.95543e-06	0.0563	-0.0562	0.318	19.7774
127	genus	127	unknowngenus	rs72700702	T	0.0189005	-0.091726	1.59272e-06	0.0743	0.0658	0.3757	23.5526
128	genus	128	unknowngenus	rs76532867	T	0.0242364	0.112353	2.55859e-06	0.1206	-0.0583	0.6291	21.4898
129	family	1	Oxalobacteraceae	rs111966731	T	0.0445746	0.204031	4.56321e-06	0.0231	-0.004	0.8631	20.9516
130	family	2	Oxalobacteraceae	rs11246212	C	0.0291797	-0.13607	4.50837e-06	0.0189	0.0127	0.5025	21.7452
131	family	3	Oxalobacteraceae	rs12002250	A	0.044523	0.196145	5.53197e-06	0.0324	-0.0712	0.0280498	19.4082
132	family	4	Oxalobacteraceae	rs1569853	T	0.0281704	-0.140043	7.45178e-07	0.0201	-0.0185	0.356	24.7136
133	family	5	Oxalobacteraceae	rs17138946	G	0.0430248	-0.189444	8.09003e-06	0.0263	-0.0454	0.0847598	19.3876
134	family	6	Oxalobacteraceae	rs36057338	G	0.0398742	0.181604	6.25792e-06	0.0369	0.009	0.8074	20.7428
135	family	7	Oxalobacteraceae	rs4428215	G	0.0230053	0.12561	4.87933e-08	0.015	0.0237	0.115	29.8121
136	family	8	Oxalobacteraceae	rs561239	A	0.0236769	0.105525	7.19383e-06	0.0161	0.0224	0.1652	19.8637
137	family	9	Oxalobacteraceae	rs6000536	C	0.0241355	-0.118383	7.3872e-07	0.0175	-0.0149	0.3958	24.0584
138	family	10	Oxalobacteraceae	rs62435498	C	0.0400608	0.181521	7.4583e-06	0.0217	0.0111	0.6088	20.5312
139	family	11	Oxalobacteraceae	rs736744	T	0.0200648	-0.105642	1.49417e-07	0.0132	0.009	0.498799	27.7207
140	family	12	Oxalobacteraceae	rs7993559	A	0.0201114	-0.0921059	5.03733e-06	0.0133	-0.0125	0.3459	20.9744
141	family	13	Oxalobacteraceae	rs80330081	A	0.0423688	-0.18756	6.64003e-06	0.0214	0.0362	0.0904191	19.5969
142	family	14	Oxalobacteraceae	rs934049	G	0.0238636	0.109751	4.21143e-06	0.0161	0.002	0.9	21.1517
143	family	15	Verrucomicrobiaceae	rs111862613	T	0.0196746	0.0907065	3.7313e-06	0.0176	0.0168	0.3393	21.2552
144	family	16	Verrucomicrobiaceae	rs117107102	A	0.0431572	0.204683	2.91823e-06	0.0306	-0.0126	0.6815	22.4935
145	family	17	Verrucomicrobiaceae	rs11729256	T	0.0150177	0.0749798	6.73085e-07	0.0174	0.0161	0.3565	24.9277
146	family	18	Verrucomicrobiaceae	rs12908520	G	0.0130946	0.0619104	2.15139e-06	0.0132	-0.0103	0.4363	22.3534
147	family	19	Verrucomicrobiaceae	rs2602429	T	0.0156195	-0.0745516	2.69942e-06	0.0149	-0.0196	0.1885	22.7814
148	family	20	Verrucomicrobiaceae	rs4242783	A	0.0147694	-0.0687992	2.75442e-06	0.0146	-0.0063	0.6643	21.6991
149	family	21	Verrucomicrobiaceae	rs4936098	G	0.0135928	-0.0648691	1.1293e-06	0.0137	0.0033	0.8082	22.775
150	family	22	Verrucomicrobiaceae	rs61779207	G	0.0167762	-0.0758811	6.63025e-06	0.0158	-0.0041	0.7925	20.4588
151	family	23	Verrucomicrobiaceae	rs74542928	T	0.0236422	0.112124	1.64611e-06	0.0309	-0.0158	0.6089	22.4917
152	family	24	Verrucomicrobiaceae	rs9349825	A	0.0147128	-0.0704354	2.51287e-06	0.0168	0.0358	0.0329503	22.9188
153	family	25	Verrucomicrobiaceae	rs941682	G	0.0143767	-0.0631526	9.5812e-06	0.0147	0.0047	0.7486	19.2959
154	order	1	Rhodospirillales	rs111862613	T	0.0196746	0.0907065	3.7313e-06	0.0176	0.0168	0.3393	21.2552
155	order	2	Rhodospirillales	rs117107102	A	0.0431572	0.204683	2.91823e-06	0.0306	-0.0126	0.6815	22.4935
156	order	3	Rhodospirillales	rs11729256	T	0.0150177	0.0749798	6.73085e-07	0.0174	0.0161	0.3565	24.9277
157	order	4	Rhodospirillales	rs12908520	G	0.0130946	0.0619104	2.15139e-06	0.0132	-0.0103	0.4363	22.3534
158	order	5	Rhodospirillales	rs2602429	T	0.0156195	-0.0745516	2.69942e-06	0.0149	-0.0196	0.1885	22.7814
159	order	6	Rhodospirillales	rs4242783	A	0.0147694	-0.0687992	2.75442e-06	0.0146	-0.0063	0.6643	21.6991
160	order	7	Rhodospirillales	rs4936098	G	0.0135928	-0.0648691	1.1293e-06	0.0137	0.0033	0.8082	22.775
161	order	8	Rhodospirillales	rs61779207	G	0.0167762	-0.0758811	6.63025e-06	0.0158	-0.0041	0.7925	20.4588
162	order	9	Rhodospirillales	rs74542928	T	0.0236422	0.112124	1.64611e-06	0.0309	-0.0158	0.6089	22.4917
163	order	10	Rhodospirillales	rs9349825	A	0.0147128	-0.0704354	2.51287e-06	0.0168	0.0358	0.0329503	22.9188
164	order	11	Rhodospirillales	rs941682	G	0.0143767	-0.0631526	9.5812e-06	0.0147	0.0047	0.7486	19.2959
165	order	12	Verrucomicrobiales	rs111862613	T	0.0196746	0.090699	3.73844e-06	0.0624	0.0274	0.6607	21.2517
166	order	13	Verrucomicrobiales	rs117107102	A	0.0431572	0.204683	2.91823e-06	0.1099	-0.1015	0.3557	22.4935
167	order	14	Verrucomicrobiales	rs11729256	T	0.0150177	0.0749798	6.73085e-07	0.0627	0.0278	0.6575	24.9277
168	order	15	Verrucomicrobiales	rs12908520	G	0.0130946	0.0618926	2.17165e-06	0.0474	0.0037	0.9375	22.3405
169	order	16	Verrucomicrobiales	rs2602429	T	0.0156194	-0.0746844	2.58297e-06	0.0534	-0.0532	0.3192	22.8629
170	order	17	Verrucomicrobiales	rs4242783	A	0.0147693	-0.0689292	2.63615e-06	0.0522	-0.0508	0.3302	21.7814
171	order	18	Verrucomicrobiales	rs4936098	G	0.0135928	-0.0648843	1.1222e-06	0.0492	-0.0336	0.4951	22.7856
172	order	19	Verrucomicrobiales	rs61779207	G	0.0167762	-0.0758309	6.7228e-06	0.0565	-0.0342	0.5452	20.4317
173	order	20	Verrucomicrobiales	rs74542928	T	0.0236422	0.112164	1.63222e-06	0.1106	0.1039	0.3475	22.5077
174	order	21	Verrucomicrobiales	rs9349825	A	0.0147128	-0.0704036	2.53688e-06	0.0602	0.0016	0.9791	22.8981
175	order	22	Verrucomicrobiales	rs941682	G	0.0143767	-0.0631436	9.60993e-06	0.0525	-0.0261	0.62	19.2904
176	class	1	Actinobacteria	rs11655079	T	0.0124286	-0.0560674	5.92516e-06	0.0603	0.1813	0.00263403	20.3506
177	class	2	Actinobacteria	rs11745923	G	0.0115529	0.0563759	1.58132e-06	0.0481	0.0295	0.539699	23.8125
178	class	3	Actinobacteria	rs12049045	A	0.0114325	0.0510452	8.62621e-06	0.0482	-0.0125	0.7948	19.9355
179	class	4	Actinobacteria	rs134366	A	0.023501	-0.111877	1.50428e-06	0.0924	0.0018	0.9847	22.6626
180	class	5	Actinobacteria	rs1376754	G	0.0112503	0.0509242	6.71382e-06	0.0471	0.0395	0.4015	20.489
181	class	6	Actinobacteria	rs1515761	C	0.0169884	-0.0762317	4.96364e-06	0.0907	0.1748	0.0539002	20.1357
182	class	7	Actinobacteria	rs182549	T	0.012066	-0.111489	3.78966e-20	0.0479	0.0377	0.431	85.3763
183	class	8	Actinobacteria	rs4945008	G	0.0121393	-0.0540741	5.39237e-06	0.0481	-0.008	0.8672	19.8423
184	class	9	Actinobacteria	rs6660520	G	0.0134495	-0.0711483	1.10652e-07	0.0525	-0.0338	0.5198	27.9845
185	class	10	Actinobacteria	rs72767435	T	0.0273626	-0.126352	2.56803e-06	0.1044	0.0427	0.682501	21.3231
186	class	11	Actinobacteria	rs7322849	T	0.0192976	0.0944467	6.20798e-07	0.0817	0.0754	0.356	23.9534
187	class	12	Actinobacteria	rs80083040	T	0.0348017	0.155784	8.62105e-06	0.1136	0.1086	0.3389	20.0376
188	class	13	Actinobacteria	rs8047955	G	0.0116762	-0.0575816	8.3372e-07	0.0483	-0.0185	0.701501	24.32
189	class	14	Actinobacteria	rs857444	C	0.011539	0.0509553	8.92237e-06	0.0487	-0.0899	0.0652394	19.5003
190	class	15	Actinobacteria	rs961091	G	0.011255	0.0501255	8.67601e-06	0.0486	0.0321	0.5088	19.8347
191	class	16	Gammaproteobacteria	rs11181912	G	0.0118796	-0.0579153	9.94764e-07	0.0502	0.0045	0.9291	23.7675
192	class	17	Gammaproteobacteria	rs12404135	A	0.0172415	-0.0788843	8.89488e-06	0.0889	-0.0923	0.2993	20.933
193	class	18	Gammaproteobacteria	rs6706173	A	0.0146392	0.074251	1.99494e-07	0.0685	0.0773	0.2588	25.7259
194	class	19	Gammaproteobacteria	rs75101789	C	0.0163003	0.0729012	8.7878e-06	0.0837	0.1845	0.0274303	20.0022
195	class	20	Gammaproteobacteria	rs79795896	A	0.0351373	-0.15921	7.9241e-06	0.112	0.1967	0.0789496	20.5307
196	class	21	Gammaproteobacteria	rs9494710	C	0.0120924	-0.0549673	4.54611e-06	0.0504	0.0242	0.631801	20.6625
197	class	22	Verrucomicrobiae	rs111862613	T	0.0196746	0.090699	3.73844e-06	0.0624	0.0274	0.6607	21.2517
198	class	23	Verrucomicrobiae	rs117107102	A	0.0431572	0.204683	2.91823e-06	0.1099	-0.1015	0.3557	22.4935
199	class	24	Verrucomicrobiae	rs11729256	T	0.0150177	0.0749798	6.73085e-07	0.0627	0.0278	0.6575	24.9277
200	class	25	Verrucomicrobiae	rs12908520	G	0.0130946	0.0618926	2.17165e-06	0.0474	0.0037	0.9375	22.3405
201	class	26	Verrucomicrobiae	rs2602429	T	0.0156194	-0.0746844	2.58297e-06	0.0534	-0.0532	0.3192	22.8629
202	class	27	Verrucomicrobiae	rs4242783	A	0.0147693	-0.0689292	2.63615e-06	0.0522	-0.0508	0.3302	21.7814
203	class	28	Verrucomicrobiae	rs4936098	G	0.0135928	-0.0648843	1.1222e-06	0.0492	-0.0336	0.4951	22.7856
204	class	29	Verrucomicrobiae	rs61779207	G	0.0167762	-0.0758309	6.7228e-06	0.0565	-0.0342	0.5452	20.4317
205	class	30	Verrucomicrobiae	rs74542928	T	0.0236422	0.112164	1.63222e-06	0.1106	0.1039	0.3475	22.5077
206	class	31	Verrucomicrobiae	rs9349825	A	0.0147128	-0.0704036	2.53688e-06	0.0602	0.0016	0.9791	22.8981
207	class	32	Verrucomicrobiae	rs941682	G	0.0143767	-0.0631436	9.60993e-06	0.0525	-0.0261	0.62	19.2904
208	phylum	1	Bacteroidetes	rs17343978	A	0.0120272	-0.0556041	7.2247e-06	0.0581	-0.0332	0.5682	21.3739
209	phylum	2	Bacteroidetes	rs2032750	C	0.0106804	0.0510857	1.70836e-06	0.0473	-0.0137	0.7722	22.8783
210	phylum	3	Bacteroidetes	rs62531359	T	0.0149886	0.0657788	8.42326e-06	0.0606	0.0281	0.6432	19.2597
211	phylum	4	Bacteroidetes	rs62575403	C	0.0311079	0.145424	2.95951e-06	0.1188	-0.0367	0.7573	21.854
212	phylum	5	Bacteroidetes	rs6586324	T	0.0105437	0.0477792	7.36885e-06	0.0474	0.0375	0.4291	20.5349
213	phylum	6	Bacteroidetes	rs72706335	T	0.0493382	-0.223193	7.13116e-06	0.1509	-0.359	0.01735	20.4642
214	phylum	7	Bacteroidetes	rs73512608	G	0.0236743	-0.123117	2.53893e-07	0.1057	-0.0562	0.5949	27.0447
215	phylum	8	Bacteroidetes	rs73846128	A	0.0133481	-0.0664262	4.783e-07	0.0661	-0.0976	0.1394	24.7651
216	phylum	9	Bacteroidetes	rs73975615	G	0.0442629	-0.207163	1.20412e-06	0.2719	0.1217	0.6544	21.9051
217	phylum	10	Bacteroidetes	rs7999780	G	0.0124067	0.0543635	9.46651e-06	0.0524	0.0075	0.8869	19.2
218	phylum	11	Bacteroidetes	rs929878	T	0.0121526	0.0540001	6.51118e-06	0.0575	-0.0119	0.8359	19.7447
219	phylum	12	Proteobacteria	rs10750258	C	0.010824	0.0491248	8.71907e-06	0.0489	-0.0431	0.3775	20.598
220	phylum	13	Proteobacteria	rs11126162	T	0.0187079	-0.0770689	9.25977e-06	0.0851	0.0137	0.8724	16.971
221	phylum	14	Proteobacteria	rs11715072	G	0.0115246	-0.0519289	6.90415e-06	0.051	0.0047	0.9259	20.3033
222	phylum	15	Proteobacteria	rs12150865	C	0.0106407	0.0511615	1.54085e-06	0.0464	-0.0361	0.4364	23.1178
223	phylum	16	Proteobacteria	rs12467198	C	0.011138	0.0498267	6.30667e-06	0.0474	0.0189	0.690601	20.0129
224	phylum	17	Proteobacteria	rs2347697	G	0.0108968	0.0502281	4.26914e-06	0.0507	0.0811	0.1095	21.2469
225	phylum	18	Proteobacteria	rs2532663	A	0.0258034	0.125578	7.4681e-07	0.0779	0.0156	0.8411	23.685
226	phylum	19	Proteobacteria	rs3890996	G	0.0105645	0.0474614	6.94656e-06	0.0468	0.0604	0.1966	20.1829
227	phylum	20	Proteobacteria	rs4340090	C	0.0153387	-0.0668162	9.9901e-06	0.0724	-0.0687	0.3428	18.9752
228	phylum	21	Proteobacteria	rs6707783	C	0.0187782	0.0849594	8.08593e-06	0.082	0.0377	0.6459	20.4699
229	phylum	22	Proteobacteria	rs72771021	C	0.0309242	0.141726	7.18092e-06	0.0939	-0.0266	0.7772	21.004
230	phylum	23	Proteobacteria	rs922773	C	0.0157851	-0.0803778	3.67959e-07	0.0775	0.1553	0.0450796	25.9285

## Sheet: S8
IVs related to 19 GM taxa and T2DN (P<1.00E-05)
NO.	Level	NO.	Exposure	SNP	effect_allele	se.GM	beta.GM	P.GM	se.T2DN	beta.T2DN	P.T2DN	F
1	genus	1	Butyricicoccus	rs10084203	G	0.0123563	-0.0549699	8.58638e-06	0.0608	0.0418	0.490999	19.7912
2	genus	2	Butyricicoccus	rs12034718	G	0.0158213	-0.0701199	9.57679e-06	0.0492	-0.0136	0.7822	19.6426
3	genus	3	Butyricicoccus	rs12585793	T	0.0564729	-0.262206	5.79189e-06	0.1263	0.0351	0.7813	21.5578
4	genus	4	Butyricicoccus	rs2017189	T	0.011024	0.0506956	3.87258e-06	0.0408	-0.0017	0.9667	21.1477
5	genus	5	Butyricicoccus	rs4962426	T	0.0135979	-0.0614216	7.38482e-06	0.052	-0.0114	0.8263	20.4032
6	genus	6	Butyricicoccus	rs56221232	T	0.0167401	0.0828027	7.61939e-07	0.0681	0.1182	0.0826304	24.4666
7	genus	7	Butyricicoccus	rs62478070	T	0.0494959	0.224039	5.93772e-06	0.1315	-0.0808	0.5391	20.4884
8	genus	8	Butyricicoccus	rs7322368	C	0.0183167	-0.0815733	5.51785e-06	0.0711	0.0625	0.3796	19.8336
9	genus	9	Eubacteriumcoprostanoligenesgroup	rs1020520	T	0.0132929	-0.0590705	8.88976e-06	0.057	-0.0887	0.1198	19.747
10	genus	10	Eubacteriumcoprostanoligenesgroup	rs10444197	A	0.0113455	-0.0505823	5.98467e-06	0.043	-0.0213	0.621001	19.877
11	genus	11	Eubacteriumcoprostanoligenesgroup	rs11052069	C	0.0107833	-0.0477832	9.37951e-06	0.041	0.0644	0.1157	19.6357
12	genus	12	Eubacteriumcoprostanoligenesgroup	rs11720857	C	0.0144485	0.0630776	9.26254e-06	0.0534	-0.0707	0.185	19.0592
13	genus	13	Eubacteriumcoprostanoligenesgroup	rs12906958	C	0.0115935	-0.0533159	4.348e-06	0.045	-0.0288	0.5226	21.1487
14	genus	14	Eubacteriumcoprostanoligenesgroup	rs17159861	C	0.0168388	0.0962228	1.03786e-08	0.0666	-0.0743	0.2646	32.6538
15	genus	15	Eubacteriumcoprostanoligenesgroup	rs2644213	A	0.0121245	-0.0538845	9.85644e-06	0.0443	0.006	0.893	19.7515
16	genus	16	Eubacteriumcoprostanoligenesgroup	rs4076415	G	0.0110294	-0.0515152	1.98976e-06	0.0423	-0.027	0.5234	21.8156
17	genus	17	Eubacteriumcoprostanoligenesgroup	rs62024432	C	0.0172101	-0.0769698	7.50205e-06	0.0692	-0.0193	0.780001	20.002
18	genus	18	Eubacteriumcoprostanoligenesgroup	rs6762473	A	0.0112353	-0.0521584	4.26108e-06	0.0429	-0.0365	0.3956	21.5516
19	genus	19	Eubacteriumcoprostanoligenesgroup	rs76898927	G	0.0266375	0.123055	4.78983e-06	0.09	-0.1099	0.2219	21.3408
20	genus	20	Eubacteriumcoprostanoligenesgroup	rs79895140	T	0.0141153	-0.0641017	8.61807e-06	0.0653	0.0621	0.3421	20.6233
21	genus	21	Eubacteriumcoprostanoligenesgroup	rs9648214	T	0.016431	-0.0828719	2.52029e-07	0.0729	0.0296	0.685001	25.4382
22	genus	22	Howardella	rs10048062	C	0.0336531	-0.147352	8.58875e-06	0.0726	0.0702	0.334	19.1718
23	genus	23	Howardella	rs12452946	A	0.0228941	-0.105833	3.80391e-06	0.0408	-0.0478	0.2408	21.3695
24	genus	24	Howardella	rs1484873	G	0.046335	0.227831	2.55918e-06	0.0572	-0.1003	0.0793195	24.1773
25	genus	25	Howardella	rs17167098	G	0.0352068	-0.169366	1.12323e-06	0.0596	0.0072	0.9032	23.1419
26	genus	26	Howardella	rs2154047	A	0.0420093	0.192557	9.97034e-06	0.0717	-0.0088	0.902	21.0101
27	genus	27	Howardella	rs36081916	T	0.0402987	-0.18123	4.70046e-06	0.073	-0.0372	0.610299	20.2245
28	genus	28	Howardella	rs3791893	A	0.034023	0.147035	9.49708e-06	0.0587	-0.0553	0.3461	18.6765
29	genus	29	Howardella	rs609430	T	0.0239328	-0.112045	3.34488e-06	0.0428	-0.0729	0.0888608	21.9178
30	genus	30	Howardella	rs672217	G	0.0349993	0.164146	3.52468e-06	0.0513	-0.0046	0.9288	21.9959
31	genus	31	Lachnoclostridium	rs1031599	T	0.0175644	0.078627	6.31379e-06	0.0833	-0.0282	0.734999	20.039
32	genus	32	Lachnoclostridium	rs12566975	T	0.0105787	-0.0468097	9.57194e-06	0.0409	0.0006	0.9889	19.5797
33	genus	33	Lachnoclostridium	rs1528479	A	0.0111919	0.0497799	9.63984e-06	0.0423	0.0555	0.1892	19.7834
34	genus	34	Lachnoclostridium	rs1997204	C	0.0242022	0.108075	5.97077e-06	0.0979	-0.0889	0.3642	19.9407
35	genus	35	Lachnoclostridium	rs2385421	A	0.0180734	0.0746186	7.13724e-06	0.0637	0.0591	0.3532	17.0457
36	genus	36	Lachnoclostridium	rs3821998	C	0.0192519	-0.0864066	6.72048e-06	0.0665	-0.0903	0.1742	20.144
37	genus	37	Lachnoclostridium	rs4738679	A	0.011404	0.0520267	4.41754e-06	0.042	-0.0226	0.589899	20.8132
38	genus	38	Lachnoclostridium	rs6112314	A	0.0108174	-0.0561715	2.43215e-07	0.0433	-0.02	0.643701	26.9641
39	genus	39	Lachnoclostridium	rs615997	T	0.0106491	0.0511752	2.0268e-06	0.0407	-0.0114	0.7801	23.0937
40	genus	40	Lachnoclostridium	rs62285313	A	0.0181565	0.0864203	1.58332e-06	0.0686	0.0556	0.4177	22.6552
41	genus	41	Lachnoclostridium	rs72829893	G	0.0268103	0.117472	5.57763e-06	0.0674	0.0582	0.3881	19.1984
42	genus	42	Lachnoclostridium	rs78068103	A	0.0194248	0.0886199	3.66522e-06	0.0645	-0.0366	0.5702	20.8137
43	genus	43	Lachnoclostridium	rs789029	C	0.0137974	-0.0641288	3.75327e-06	0.0585	-0.1027	0.0795005	21.6029
44	genus	44	Olsenella	rs1035588	A	0.0236848	-0.108148	4.85501e-06	0.0423	-0.0049	0.9073	20.8496
45	genus	45	Olsenella	rs17148768	G	0.0295602	0.140434	2.19842e-06	0.0549	0.0094	0.8647	22.5699
46	genus	46	Olsenella	rs2759329	A	0.0237218	0.111131	3.43202e-06	0.0423	-0.0039	0.927	21.947
47	genus	47	Olsenella	rs35225860	A	0.0482391	-0.223604	3.87044e-06	0.1035	-0.0677	0.5128	21.4863
48	genus	48	Olsenella	rs61090148	A	0.0231343	-0.104783	6.43724e-06	0.0413	0.0154	0.7089	20.5149
49	genus	49	Olsenella	rs62112538	C	0.0407033	-0.19943	1.1882e-06	0.0658	-0.0525	0.4246	24.0061
50	genus	50	Olsenella	rs72691585	C	0.0520814	-0.249079	2.95291e-06	0.0604	-0.0637	0.2914	22.8723
51	genus	51	Olsenella	rs7540303	C	0.023638	0.108044	5.32023e-06	0.0423	-0.0156	0.713001	20.892
52	genus	52	Olsenella	rs8066522	A	0.0240379	0.106529	9.70085e-06	0.0434	-0.043	0.3216	19.6401
53	genus	53	Olsenella	rs9460691	C	0.0268645	0.119966	7.2835e-06	0.0521	0.0257	0.6215	19.9415
54	genus	54	Oxalobacter	rs1031599	T	0.0175644	0.078627	6.31379e-06	0.0833	-0.0282	0.734999	20.039
55	genus	55	Oxalobacter	rs12566975	T	0.0105787	-0.0468097	9.57194e-06	0.0409	0.0006	0.9889	19.5797
56	genus	56	Oxalobacter	rs1528479	A	0.0111919	0.0497799	9.63984e-06	0.0423	0.0555	0.1892	19.7834
57	genus	57	Oxalobacter	rs1997204	C	0.0242022	0.108075	5.97077e-06	0.0979	-0.0889	0.3642	19.9407
58	genus	58	Oxalobacter	rs2385421	A	0.0180734	0.0746186	7.13724e-06	0.0637	0.0591	0.3532	17.0457
59	genus	59	Oxalobacter	rs3821998	C	0.0192519	-0.0864066	6.72048e-06	0.0665	-0.0903	0.1742	20.144
60	genus	60	Oxalobacter	rs4738679	A	0.011404	0.0520267	4.41754e-06	0.042	-0.0226	0.589899	20.8132
61	genus	61	Oxalobacter	rs6112314	A	0.0108174	-0.0561715	2.43215e-07	0.0433	-0.02	0.643701	26.9641
62	genus	62	Oxalobacter	rs615997	T	0.0106491	0.0511752	2.0268e-06	0.0407	-0.0114	0.7801	23.0937
63	genus	63	Oxalobacter	rs62285313	A	0.0181565	0.0864203	1.58332e-06	0.0686	0.0556	0.4177	22.6552
64	genus	64	Oxalobacter	rs72829893	G	0.0268103	0.117472	5.57763e-06	0.0674	0.0582	0.3881	19.1984
65	genus	65	Oxalobacter	rs78068103	A	0.0194248	0.0886199	3.66522e-06	0.0645	-0.0366	0.5702	20.8137
66	genus	66	Oxalobacter	rs789029	C	0.0137974	-0.0641288	3.75327e-06	0.0585	-0.1027	0.0795005	21.6029
67	genus	67	RuminococcaceaeUCG002	rs10916131	C	0.0146753	-0.069333	2.87495e-06	0.0554	-0.0153	0.782099	22.3206
68	genus	68	RuminococcaceaeUCG002	rs10927423	C	0.0147712	-0.0713617	8.49513e-07	0.0532	0.0018	0.9726	23.3399
69	genus	69	RuminococcaceaeUCG002	rs10964441	G	0.034486	-0.14906	7.45109e-06	0.0672	-0.0886	0.1875	18.6826
70	genus	70	RuminococcaceaeUCG002	rs113147300	A	0.0164562	-0.075842	7.69148e-06	0.0591	0.1331	0.0242801	21.2403
71	genus	71	RuminococcaceaeUCG002	rs11607472	A	0.0176325	-0.0780229	7.18671e-06	0.0811	0.0195	0.8097	19.5802
72	genus	72	RuminococcaceaeUCG002	rs116974815	C	0.0396566	-0.189731	2.02516e-06	0.0818	-0.1085	0.1847	22.89
73	genus	73	RuminococcaceaeUCG002	rs11750293	G	0.0120512	-0.0578304	1.76137e-06	0.0426	0.0854	0.0449304	23.0278
74	genus	74	RuminococcaceaeUCG002	rs12463378	A	0.0112086	-0.0522061	2.95522e-06	0.0447	-0.0032	0.9427	21.694
75	genus	75	RuminococcaceaeUCG002	rs15256	C	0.016834	0.0732376	9.45649e-06	0.0633	0.0854	0.1774	18.9275
76	genus	76	RuminococcaceaeUCG002	rs55793120	T	0.027414	0.137396	4.80673e-07	0.0864	-0.1105	0.2009	25.1191
77	genus	77	RuminococcaceaeUCG002	rs56030423	G	0.0216344	-0.0982874	6.30391e-06	0.08	0.0352	0.6605	20.6398
78	genus	78	RuminococcaceaeUCG002	rs57079348	T	0.0172819	-0.0765729	7.21822e-06	0.0882	0.0079	0.929	19.6321
79	genus	79	RuminococcaceaeUCG002	rs6542556	G	0.011406	-0.050974	7.86122e-06	0.0423	0.0675	0.1104	19.9724
80	genus	80	RuminococcaceaeUCG002	rs6793778	T	0.0125258	0.0558706	9.81296e-06	0.0466	0.0592	0.2042	19.8955
81	genus	81	RuminococcaceaeUCG002	rs7120052	A	0.0135523	0.0624796	1.96897e-06	0.0518	0.0062	0.905	21.2545
82	genus	82	RuminococcaceaeUCG002	rs7155595	C	0.0116986	0.0569929	1.14932e-06	0.0447	-0.0398	0.3723	23.7342
83	genus	83	RuminococcaceaeUCG002	rs7249614	G	0.0110807	0.0492778	9.07382e-06	0.0419	-0.0382	0.3629	19.7774
84	genus	84	RuminococcaceaeUCG002	rs7342369	A	0.0116023	0.0527803	5.66122e-06	0.0471	-0.0917	0.0513795	20.6945
85	genus	85	RuminococcaceaeUCG002	rs76847269	A	0.0356151	0.163508	5.1719e-06	0.1297	-0.2012	0.121	21.077
86	genus	86	RuminococcaceaeUCG002	rs77564310	A	0.0140855	-0.0713093	3.28617e-07	0.0501	0.0497	0.321	25.63
87	genus	87	RuminococcaceaeUCG002	rs79016051	C	0.0189424	-0.0887747	2.33744e-06	0.0608	-0.0338	0.5784	21.9638
88	genus	88	RuminococcaceaeUCG002	rs882348	A	0.0178618	-0.0799946	5.44854e-06	0.0633	0.047	0.4578	20.0572
89	genus	89	Tyzzerella3	rs10898797	C	0.0274683	0.12238	8.85442e-06	0.0651	-0.0155	0.8116	19.8499
90	genus	90	Tyzzerella3	rs112102233	A	0.0477575	-0.216348	6.17675e-06	0.097	0.0936	0.3346	20.5221
91	genus	91	Tyzzerella3	rs1232220	T	0.031828	0.143869	7.90788e-06	0.069	-0.0516	0.4544	20.4322
92	genus	92	Tyzzerella3	rs17706273	T	0.0274708	-0.140368	5.87814e-07	0.0758	0.0039	0.9586	26.1092
93	genus	93	Tyzzerella3	rs191093	G	0.0353306	0.159008	6.76394e-06	0.0667	-0.118	0.0769697	20.2552
94	genus	94	Tyzzerella3	rs4904512	T	0.0250306	-0.117151	3.09272e-06	0.0612	0.0241	0.6939	21.9053
95	genus	95	Tyzzerella3	rs55799124	A	0.0238604	-0.11435	1.33549e-06	0.0466	-0.0219	0.6382	22.9677
96	genus	96	Tyzzerella3	rs67476743	T	0.022208	0.132164	3.7405e-09	0.0467	0.0185	0.6915	35.4166
97	genus	97	Tyzzerella3	rs6920448	C	0.0305446	-0.141081	4.15375e-06	0.0705	-0.0806	0.2526	21.3338
98	genus	98	Tyzzerella3	rs7019909	T	0.0301626	0.144156	1.76121e-06	0.0623	-0.046	0.4603	22.8417
99	genus	99	Tyzzerella3	rs7333521	T	0.0453121	-0.207191	4.87607e-06	0.1128	0.1345	0.2334	20.908
100	genus	100	Tyzzerella3	rs75091807	G	0.0383029	-0.184966	1.70675e-06	0.085	-0.0164	0.8472	23.3196
101	genus	101	Tyzzerella3	rs7561370	C	0.0286292	-0.131341	1.51604e-06	0.0576	0.0144	0.8029	21.0466
102	genus	102	unknowngenus	rs1032598	G	0.0189039	-0.0886426	4.07587e-06	0.0547	0.0622	0.2555	21.9878
103	genus	103	unknowngenus	rs11941716	A	0.0224414	0.101243	9.0663e-06	0.0577	-0.0369	0.522701	20.3531
104	genus	104	unknowngenus	rs16843660	A	0.04907	0.234697	1.75344e-06	0.1168	-0.2527	0.0305598	22.8762
105	genus	105	unknowngenus	rs1962916	G	0.0162232	-0.0737876	6.13847e-06	0.0421	-0.0046	0.9125	20.6868
106	genus	106	unknowngenus	rs2336448	T	0.0160883	0.0773742	1.42899e-06	0.041	0.074	0.0710706	23.1298
107	genus	107	unknowngenus	rs249459	A	0.0165018	0.0737341	8.12307e-06	0.0431	0.0052	0.9033	19.9652
108	genus	108	unknowngenus	rs2651663	A	0.0168635	-0.0762556	5.64144e-06	0.0421	-0.0007	0.9868	20.4479
109	genus	109	unknowngenus	rs35703006	G	0.0190779	0.0926669	9.00762e-07	0.0475	-0.0357	0.452101	23.5933
110	genus	110	unknowngenus	rs553072	G	0.0230198	0.109193	3.69097e-06	0.0528	-0.0134	0.799	22.5002
111	genus	111	unknowngenus	rs6514318	T	0.0281765	0.128198	5.37675e-06	0.0956	-0.181	0.0584696	20.7009
112	genus	112	unknowngenus	rs7187855	A	0.0418308	0.199941	2.20602e-06	0.0974	-0.024	0.8052	22.8461
113	genus	113	unknowngenus	rs921383	G	0.0159706	0.0723153	7.72894e-06	0.042	0.0447	0.2869	20.503
114	genus	114	unknowngenus	rs10200320	T	0.0142769	-0.0641139	5.6607e-06	0.0504	0.0048	0.9242	20.1668
115	genus	115	unknowngenus	rs11195523	C	0.0145351	-0.0689278	2.40121e-06	0.0472	-0.0203	0.6666	22.4881
116	genus	116	unknowngenus	rs11684166	A	0.0168349	-0.0769635	3.49116e-06	0.0536	0.1186	0.0269203	20.9001
117	genus	117	unknowngenus	rs11809762	G	0.0190198	-0.0934634	1.68287e-06	0.0517	-0.0144	0.7804	24.1474
118	genus	118	unknowngenus	rs11904514	A	0.0249839	0.109498	7.89951e-06	0.0849	-0.007	0.9341	19.2084
119	genus	119	unknowngenus	rs12147596	C	0.0141609	-0.0719818	2.86207e-07	0.0441	0.0321	0.4657	25.8383
120	genus	120	unknowngenus	rs16823675	C	0.0149973	-0.0767515	2.33346e-07	0.0505	-0.0371	0.4621	26.1907
121	genus	121	unknowngenus	rs17086536	C	0.022432	-0.100851	3.3638e-06	0.0783	0.1689	0.03095	20.2127
122	genus	122	unknowngenus	rs2939766	A	0.013042	-0.0591611	7.01148e-06	0.0411	0.0283	0.4916	20.5771
123	genus	123	unknowngenus	rs34985298	G	0.013772	-0.0623526	8.33758e-06	0.0435	0.0198	0.6486	20.4982
124	genus	124	unknowngenus	rs35740166	C	0.0226824	-0.112246	8.39982e-07	0.0697	-0.0995	0.1534	24.4886
125	genus	125	unknowngenus	rs4644504	T	0.0216146	-0.0969321	5.81969e-06	0.0819	-0.0255	0.7558	20.1113
126	genus	126	unknowngenus	rs6007642	C	0.0177958	-0.0791412	9.95543e-06	0.0494	0.0245	0.6202	19.7774
127	genus	127	unknowngenus	rs72700702	T	0.0189005	-0.091726	1.59272e-06	0.0646	0.1299	0.0442303	23.5526
128	genus	128	unknowngenus	rs76532867	T	0.0242364	0.112353	2.55859e-06	0.1056	-0.0991	0.3482	21.4898
129	family	1	Oxalobacteraceae	rs111966731	T	0.0445746	0.204031	4.56321e-06	0.0725	0.0015	0.9831	20.9516
130	family	2	Oxalobacteraceae	rs11246212	C	0.0291797	-0.13607	4.50837e-06	0.059	0.0286	0.628001	21.7452
131	family	3	Oxalobacteraceae	rs12002250	A	0.044523	0.196145	5.53197e-06	0.1014	-0.1231	0.2245	19.4082
132	family	4	Oxalobacteraceae	rs1569853	T	0.0281704	-0.140043	7.45178e-07	0.0629	0.0099	0.8745	24.7136
133	family	5	Oxalobacteraceae	rs17138946	G	0.0430248	-0.189444	8.09003e-06	0.0812	0.0213	0.7927	19.3876
134	family	6	Oxalobacteraceae	rs36057338	G	0.0398742	0.181604	6.25792e-06	0.1141	0.0862	0.4499	20.7428
135	family	7	Oxalobacteraceae	rs4428215	G	0.0230053	0.12561	4.87933e-08	0.0468	0.0856	0.0677298	29.8121
136	family	8	Oxalobacteraceae	rs561239	A	0.0236769	0.105525	7.19383e-06	0.0505	0.0749	0.138	19.8637
137	family	9	Oxalobacteraceae	rs6000536	C	0.0241355	-0.118383	7.3872e-07	0.0546	-0.0483	0.3763	24.0584
138	family	10	Oxalobacteraceae	rs62435498	C	0.0400608	0.181521	7.4583e-06	0.0684	-0.0948	0.1657	20.5312
139	family	11	Oxalobacteraceae	rs736744	T	0.0200648	-0.105642	1.49417e-07	0.0415	-0.0686	0.0981793	27.7207
140	family	12	Oxalobacteraceae	rs7993559	A	0.0201114	-0.0921059	5.03733e-06	0.0416	0.0079	0.8495	20.9744
141	family	13	Oxalobacteraceae	rs80330081	A	0.0423688	-0.18756	6.64003e-06	0.0667	0.0475	0.4766	19.5969
142	family	14	Oxalobacteraceae	rs934049	G	0.0238636	0.109751	4.21143e-06	0.0504	0.0221	0.6614	21.1517
143	family	15	Verrucomicrobiaceae	rs111862613	T	0.0196746	0.0907065	3.7313e-06	0.0553	0.0378	0.4947	21.2552
144	family	16	Verrucomicrobiaceae	rs117107102	A	0.0431572	0.204683	2.91823e-06	0.0952	0.0783	0.4112	22.4935
145	family	17	Verrucomicrobiaceae	rs11729256	T	0.0150177	0.0749798	6.73085e-07	0.0543	0.1033	0.0571505	24.9277
146	family	18	Verrucomicrobiaceae	rs12908520	G	0.0130946	0.0619104	2.15139e-06	0.0413	0.0292	0.4796	22.3534
147	family	19	Verrucomicrobiaceae	rs2602429	T	0.0156195	-0.0745516	2.69942e-06	0.0467	-0.0841	0.0717299	22.7814
148	family	20	Verrucomicrobiaceae	rs4242783	A	0.0147694	-0.0687992	2.75442e-06	0.0455	-0.068	0.1357	21.6991
149	family	21	Verrucomicrobiaceae	rs4936098	G	0.0135928	-0.0648691	1.1293e-06	0.0429	-0.0696	0.1045	22.775
150	family	22	Verrucomicrobiaceae	rs61779207	G	0.0167762	-0.0758811	6.63025e-06	0.0495	-0.0191	0.6988	20.4588
151	family	23	Verrucomicrobiaceae	rs74542928	T	0.0236422	0.112124	1.64611e-06	0.0959	0.0547	0.568499	22.4917
152	family	24	Verrucomicrobiaceae	rs9349825	A	0.0147128	-0.0704354	2.51287e-06	0.0523	0.026	0.6185	22.9188
153	family	25	Verrucomicrobiaceae	rs941682	G	0.0143767	-0.0631526	9.5812e-06	0.0457	-0.0288	0.5283	19.2959
154	order	1	Rhodospirillales	rs111862613	T	0.0196746	0.0907065	3.7313e-06	0.0553	0.0378	0.4947	21.2552
155	order	2	Rhodospirillales	rs117107102	A	0.0431572	0.204683	2.91823e-06	0.0952	0.0783	0.4112	22.4935
156	order	3	Rhodospirillales	rs11729256	T	0.0150177	0.0749798	6.73085e-07	0.0543	0.1033	0.0571505	24.9277
157	order	4	Rhodospirillales	rs12908520	G	0.0130946	0.0619104	2.15139e-06	0.0413	0.0292	0.4796	22.3534
158	order	5	Rhodospirillales	rs2602429	T	0.0156195	-0.0745516	2.69942e-06	0.0467	-0.0841	0.0717299	22.7814
159	order	6	Rhodospirillales	rs4242783	A	0.0147694	-0.0687992	2.75442e-06	0.0455	-0.068	0.1357	21.6991
160	order	7	Rhodospirillales	rs4936098	G	0.0135928	-0.0648691	1.1293e-06	0.0429	-0.0696	0.1045	22.775
161	order	8	Rhodospirillales	rs61779207	G	0.0167762	-0.0758811	6.63025e-06	0.0495	-0.0191	0.6988	20.4588
162	order	9	Rhodospirillales	rs74542928	T	0.0236422	0.112124	1.64611e-06	0.0959	0.0547	0.568499	22.4917
163	order	10	Rhodospirillales	rs9349825	A	0.0147128	-0.0704354	2.51287e-06	0.0523	0.026	0.6185	22.9188
164	order	11	Rhodospirillales	rs941682	G	0.0143767	-0.0631526	9.5812e-06	0.0457	-0.0288	0.5283	19.2959
165	order	12	Verrucomicrobiales	rs111862613	T	0.0196746	0.090699	3.73844e-06	0.0553	0.0378	0.4947	21.2517
166	order	13	Verrucomicrobiales	rs117107102	A	0.0431572	0.204683	2.91823e-06	0.0952	0.0783	0.4112	22.4935
167	order	14	Verrucomicrobiales	rs11729256	T	0.0150177	0.0749798	6.73085e-07	0.0543	0.1033	0.0571505	24.9277
168	order	15	Verrucomicrobiales	rs12908520	G	0.0130946	0.0618926	2.17165e-06	0.0413	0.0292	0.4796	22.3405
169	order	16	Verrucomicrobiales	rs2602429	T	0.0156194	-0.0746844	2.58297e-06	0.0467	-0.0841	0.0717299	22.8629
170	order	17	Verrucomicrobiales	rs4242783	A	0.0147693	-0.0689292	2.63615e-06	0.0455	-0.068	0.1357	21.7814
171	order	18	Verrucomicrobiales	rs4936098	G	0.0135928	-0.0648843	1.1222e-06	0.0429	-0.0696	0.1045	22.7856
172	order	19	Verrucomicrobiales	rs61779207	G	0.0167762	-0.0758309	6.7228e-06	0.0495	-0.0191	0.6988	20.4317
173	order	20	Verrucomicrobiales	rs74542928	T	0.0236422	0.112164	1.63222e-06	0.0959	0.0547	0.568499	22.5077
174	order	21	Verrucomicrobiales	rs9349825	A	0.0147128	-0.0704036	2.53688e-06	0.0523	0.026	0.6185	22.8981
175	order	22	Verrucomicrobiales	rs941682	G	0.0143767	-0.0631436	9.60993e-06	0.0457	-0.0288	0.5283	19.2904
176	class	1	Actinobacteria	rs11655079	T	0.0124286	-0.0560674	5.92516e-06	0.0523	-0.0214	0.682299	20.3506
177	class	2	Actinobacteria	rs11745923	G	0.0115529	0.0563759	1.58132e-06	0.0419	-0.0107	0.7983	23.8125
178	class	3	Actinobacteria	rs12049045	A	0.0114325	0.0510452	8.62621e-06	0.0418	-0.0176	0.672901	19.9355
179	class	4	Actinobacteria	rs134366	A	0.023501	-0.111877	1.50428e-06	0.0807	0.0695	0.389	22.6626
180	class	5	Actinobacteria	rs1376754	G	0.0112503	0.0509242	6.71382e-06	0.0409	0.0069	0.8662	20.489
181	class	6	Actinobacteria	rs1515761	C	0.0169884	-0.0762317	4.96364e-06	0.0775	-0.0898	0.2464	20.1357
182	class	7	Actinobacteria	rs182549	T	0.012066	-0.111489	3.78966e-20	0.0419	0.0465	0.2674	85.3763
183	class	8	Actinobacteria	rs4945008	G	0.0121393	-0.0540741	5.39237e-06	0.0418	-0.0162	0.699	19.8423
184	class	9	Actinobacteria	rs6660520	G	0.0134495	-0.0711483	1.10652e-07	0.046	-0.0106	0.8176	27.9845
185	class	10	Actinobacteria	rs72767435	T	0.0273626	-0.126352	2.56803e-06	0.0897	0.0769	0.3914	21.3231
186	class	11	Actinobacteria	rs7322849	T	0.0192976	0.0944467	6.20798e-07	0.0715	-0.0407	0.569	23.9534
187	class	12	Actinobacteria	rs80083040	T	0.0348017	0.155784	8.62105e-06	0.0988	0.0317	0.748101	20.0376
188	class	13	Actinobacteria	rs8047955	G	0.0116762	-0.0575816	8.3372e-07	0.0433	0.0275	0.5259	24.32
189	class	14	Actinobacteria	rs857444	C	0.011539	0.0509553	8.92237e-06	0.0425	-0.0252	0.5528	19.5003
190	class	15	Actinobacteria	rs961091	G	0.011255	0.0501255	8.67601e-06	0.0423	-0.0653	0.1223	19.8347
191	class	16	Gammaproteobacteria	rs11181912	G	0.0118796	-0.0579153	9.94764e-07	0.0436	0.0088	0.8405	23.7675
192	class	17	Gammaproteobacteria	rs12404135	A	0.0172415	-0.0788843	8.89488e-06	0.0767	-0.0818	0.286	20.933
193	class	18	Gammaproteobacteria	rs6706173	A	0.0146392	0.074251	1.99494e-07	0.0593	-0.0484	0.4143	25.7259
194	class	19	Gammaproteobacteria	rs75101789	C	0.0163003	0.0729012	8.7878e-06	0.0723	0.0117	0.8713	20.0022
195	class	20	Gammaproteobacteria	rs79795896	A	0.0351373	-0.15921	7.9241e-06	0.0961	0.1803	0.0605703	20.5307
196	class	21	Gammaproteobacteria	rs9494710	C	0.0120924	-0.0549673	4.54611e-06	0.044	0.0487	0.2684	20.6625
197	class	22	Verrucomicrobiae	rs111862613	T	0.0196746	0.090699	3.73844e-06	0.0553	0.0378	0.4947	21.2517
198	class	23	Verrucomicrobiae	rs117107102	A	0.0431572	0.204683	2.91823e-06	0.0952	0.0783	0.4112	22.4935
199	class	24	Verrucomicrobiae	rs11729256	T	0.0150177	0.0749798	6.73085e-07	0.0543	0.1033	0.0571505	24.9277
200	class	25	Verrucomicrobiae	rs12908520	G	0.0130946	0.0618926	2.17165e-06	0.0413	0.0292	0.4796	22.3405
201	class	26	Verrucomicrobiae	rs2602429	T	0.0156194	-0.0746844	2.58297e-06	0.0467	-0.0841	0.0717299	22.8629
202	class	27	Verrucomicrobiae	rs4242783	A	0.0147693	-0.0689292	2.63615e-06	0.0455	-0.068	0.1357	21.7814
203	class	28	Verrucomicrobiae	rs4936098	G	0.0135928	-0.0648843	1.1222e-06	0.0429	-0.0696	0.1045	22.7856
204	class	29	Verrucomicrobiae	rs61779207	G	0.0167762	-0.0758309	6.7228e-06	0.0495	-0.0191	0.6988	20.4317
205	class	30	Verrucomicrobiae	rs74542928	T	0.0236422	0.112164	1.63222e-06	0.0959	0.0547	0.568499	22.5077
206	class	31	Verrucomicrobiae	rs9349825	A	0.0147128	-0.0704036	2.53688e-06	0.0523	0.026	0.6185	22.8981
207	class	32	Verrucomicrobiae	rs941682	G	0.0143767	-0.0631436	9.60993e-06	0.0457	-0.0288	0.5283	19.2904
208	phylum	1	Bacteroidetes	rs17343978	A	0.0120272	-0.0556041	7.2247e-06	0.0506	-0.0512	0.3114	21.3739
209	phylum	2	Bacteroidetes	rs2032750	C	0.0106804	0.0510857	1.70836e-06	0.0411	0.0144	0.7259	22.8783
210	phylum	3	Bacteroidetes	rs62531359	T	0.0149886	0.0657788	8.42326e-06	0.0533	-0.0668	0.21	19.2597
211	phylum	4	Bacteroidetes	rs62575403	C	0.0311079	0.145424	2.95951e-06	0.1044	-0.0599	0.5662	21.854
212	phylum	5	Bacteroidetes	rs6586324	T	0.0105437	0.0477792	7.36885e-06	0.0412	-0.0044	0.9146	20.5349
213	phylum	6	Bacteroidetes	rs72706335	T	0.0493382	-0.223193	7.13116e-06	0.1308	-0.1641	0.2093	20.4642
214	phylum	7	Bacteroidetes	rs73512608	G	0.0236743	-0.123117	2.53893e-07	0.0904	-0.0178	0.8441	27.0447
215	phylum	8	Bacteroidetes	rs73846128	A	0.0133481	-0.0664262	4.783e-07	0.0573	-0.1256	0.0283798	24.7651
216	phylum	9	Bacteroidetes	rs73975615	G	0.0442629	-0.207163	1.20412e-06	0.2372	-0.0079	0.9735	21.9051
217	phylum	10	Bacteroidetes	rs7999780	G	0.0124067	0.0543635	9.46651e-06	0.0459	-0.013	0.776101	19.2
218	phylum	11	Bacteroidetes	rs929878	T	0.0121526	0.0540001	6.51118e-06	0.0498	0.0457	0.358	19.7447
219	phylum	12	Proteobacteria	rs10750258	C	0.010824	0.0491248	8.71907e-06	0.0425	-0.0861	0.0426403	20.598
220	phylum	13	Proteobacteria	rs11126162	T	0.0187079	-0.0770689	9.25977e-06	0.0739	0.167	0.02374	16.971
221	phylum	14	Proteobacteria	rs11715072	G	0.0115246	-0.0519289	6.90415e-06	0.0445	0.0329	0.4601	20.3033
222	phylum	15	Proteobacteria	rs12150865	C	0.0106407	0.0511615	1.54085e-06	0.0406	-0.0585	0.1491	23.1178
223	phylum	16	Proteobacteria	rs12467198	C	0.011138	0.0498267	6.30667e-06	0.0411	-0.0396	0.3359	20.0129
224	phylum	17	Proteobacteria	rs2347697	G	0.0108968	0.0502281	4.26914e-06	0.0441	0.0219	0.619699	21.2469
225	phylum	18	Proteobacteria	rs2532663	A	0.0258034	0.125578	7.4681e-07	0.0676	-0.0595	0.3789	23.685
226	phylum	19	Proteobacteria	rs3890996	G	0.0105645	0.0474614	6.94656e-06	0.0411	-0.0299	0.466	20.1829
227	phylum	20	Proteobacteria	rs4340090	C	0.0153387	-0.0668162	9.9901e-06	0.0631	-0.0291	0.6447	18.9752
228	phylum	21	Proteobacteria	rs6707783	C	0.0187782	0.0849594	8.08593e-06	0.0715	-0.1274	0.0747894	20.4699
229	phylum	22	Proteobacteria	rs72771021	C	0.0309242	0.141726	7.18092e-06	0.082	-0.0007	0.9933	21.004
230	phylum	23	Proteobacteria	rs922773	C	0.0157851	-0.0803778	3.67959e-07	0.0678	0.0681	0.3152	25.9285

## Sheet: S9
Casual effects of MR Analysis between 19 GM and T2DN (P<1.00E-05)
NO.	Level	Exposure	Method	NO.SNP	OR	OR_lci95	OR_uci95	P
1	class	Actinobacteria	MR Egger	15	0.744334	0.268824	2.06095	0.579552
2	class	Actinobacteria	WM	15	0.678949	0.416096	1.10785	0.121139
3	class	Actinobacteria	IVW	15	0.791998	0.556543	1.12706	0.195153
4	class	Gammaproteobacteria	MR Egger	6	0.307575	0.0464346	2.03733	0.288703
5	class	Gammaproteobacteria	WM	6	0.519615	0.224335	1.20355	0.126599
6	class	Gammaproteobacteria	IVW	6	0.627819	0.33473	1.17753	0.146862
7	class	Verrucomicrobiae	MR Egger	11	1.28922	0.357583	4.64809	0.706851
8	class	Verrucomicrobiae	WM	11	1.57998	0.954037	2.61661	0.0755375
9	class	Verrucomicrobiae	IVW	11	1.82273	1.24142	2.67625	0.00218726
10	famliy	Oxalobacteraceae	MR Egger	14	0.423744	0.179106	1.00253	0.0743742
11	famliy	Oxalobacteraceae	WM	14	0.947348	0.701596	1.27918	0.724076
12	famliy	Oxalobacteraceae	IVW	14	1.07824	0.857977	1.35505	0.51819
13	famliy	Verrucomicrobiaceae	MR Egger	11	1.28617	0.356768	4.63673	0.709418
14	famliy	Verrucomicrobiaceae	WM	11	1.57973	0.9402	2.65426	0.084151
15	famliy	Verrucomicrobiaceae	IVW	11	1.82259	1.24121	2.67631	0.00219553
16	genus	Butyricicoccus	MR Egger	8	0.8167	0.307948	2.16594	0.698196
17	genus	Butyricicoccus	WM	8	0.895391	0.471471	1.70048	0.735627
18	genus	Butyricicoccus	IVW	8	0.966246	0.590075	1.58222	0.891453
19	genus	Eubacteriumcoprostanoligenesgroup	MR Egger	13	0.244612	0.0409718	1.46039	0.150714
20	genus	Eubacteriumcoprostanoligenesgroup	WM	13	0.845804	0.450809	1.58689	0.601923
21	genus	Eubacteriumcoprostanoligenesgroup	IVW	13	0.843019	0.534521	1.32957	0.462579
22	genus	Lachnoclostridium	MR Egger	13	1.41058	0.321892	6.18139	0.657032
23	genus	Lachnoclostridium	WM	13	1.48652	0.838091	2.63665	0.175132
24	genus	Lachnoclostridium	IVW	13	1.36281	0.882812	2.10379	0.16231
25	genus	Howardella	MR Egger	9	0.331587	0.132034	0.832743	0.051119
26	genus	Howardella	WM	9	0.957878	0.696745	1.31688	0.791015
27	genus	Howardella	IVW	9	0.952202	0.741707	1.22244	0.700787
28	genus	Olsenella	MR Egger	10	1.3296662 1.828542 0.8845923 3.779781			0.141961
29	genus	Olsenella	WM	10	0.3985807 1.109214 0.8259035 1.489709			0.490927
30	genus	Olsenella	IVW	10	0.2991765 1.075785 0.8580652 1.348748			0.526613
31	genus	Oxalobacter	MR Egger	13	1.41058	0.321892	6.18139	0.657032
32	genus	Oxalobacter	WM	13	1.48652	0.827517	2.67034	0.184672
33	genus	Oxalobacter	IVW	13	1.36281	0.882812	2.10379	0.16231
34	genus	RuminococcaceaeUCG002	MR Egger	22	1.79597	0.744015	4.33526	0.207601
35	genus	RuminococcaceaeUCG002	WM	22	0.97221	0.604495	1.56361	0.907456
36	genus	RuminococcaceaeUCG002	IVW	22	0.811229	0.569523	1.15552	0.246404
37	genus	Tyzzerella3	MR Egger	13	0.340454	0.0823804	1.407	0.164759
38	genus	Tyzzerella3	WM	13	0.889884	0.631678	1.25363	0.504634
39	genus	Tyzzerella3	IVW	13	0.869554	0.678389	1.11459	0.2698
40	genus	unknowngenus	MR Egger	12	0.264041	0.0966616	0.721254	0.0266126
41	genus	unknowngenus	WM	12	0.886002	0.567043	1.38437	0.595025
42	genus	unknowngenus	IVW	12	0.844898	0.595067	1.19962	0.346008
43	genus	unknowngenus	MR Egger	15	0.958138	0.131903	6.95986	0.966927
44	genus	unknowngenus	WM	15	0.831268	0.501818	1.37701	0.472966
45	genus	unknowngenus	IVW	15	0.755597	0.516685	1.10498	0.1484
46	order	Rhodospirillales	MR Egger	11	1.28617	0.356768	4.63673	0.709418
47	order	Rhodospirillales	WM	11	1.57973	0.942229	2.64854	0.082865
48	order	Rhodospirillales	IVW	11	1.82259	1.24121	2.67631	0.00219553
49	order	Verrucomicrobiales	MR Egger	11	1.28922	0.357583	4.64809	0.706851
50	order	Verrucomicrobiales	WM	11	1.57998	0.930279	2.68343	0.0905364
51	order	Verrucomicrobiales	IVW	11	1.82273	1.24142	2.67625	0.00218726
52	phylum	Bacteroidetes	MR Egger	11	1.33501	0.447622	3.98158	0.61678
53	phylum	Bacteroidetes	WM	11	1.19471	0.625133	2.28324	0.590332
54	phylum	Bacteroidetes	IVW	11	1.31947	0.820399	2.12214	0.252843
55	phylum	Proteobacteria	MR Egger	12	0.778297	0.228134	2.65523	0.697337
56	phylum	Proteobacteria	WM	12	0.532726	0.285753	0.993156	0.0475228
57	phylum	Proteobacteria	IVW	12	0.511992	0.32977	0.794907	0.00285764

## Sheet: S10
Casual effects of MR Analysis between 19 GM and T1DN (P<1.00E-05)
NO.	Level	Exposure	Method	NO.SNP	OR	OR_lci95	OR_uci95	P
1	class	Actinobacteria	MR Egger	15	1.14977	0.26617	4.96664	0.854587
2	class	Actinobacteria	WM	15	1.04632	0.604145	1.81211	0.87164
3	class	Actinobacteria	IVW	15	0.888674	0.544336	1.45084	0.63697
4	class	Gammaproteobacteria	MR Egger	6	0.298976	0.0114494	7.80708	0.508384
5	class	Gammaproteobacteria	WM	6	0.86639	0.303837	2.47051	0.788492
6	class	Gammaproteobacteria	IVW	6	1.13831	0.398524	3.25137	0.80884
7	class	Verrucomicrobiae	MR Egger	11	0.550293	0.125486	2.4132	0.448755
8	class	Verrucomicrobiae	WM	11	1.46913	0.825081	2.61591	0.191279
9	class	Verrucomicrobiae	IVW	11	1.31762	0.848188	2.04687	0.21969
10	famliy	Oxalobacteraceae	MR Egger	14	0.441005	0.161859	1.20157	0.135376
11	famliy	Oxalobacteraceae	WM	14	0.943993	0.652475	1.36576	0.759713
12	famliy	Oxalobacteraceae	IVW	14	0.890307	0.680098	1.16549	0.397806
13	famliy	Verrucomicrobiaceae	MR Egger	11	0.549408	0.125296	2.40909	0.447545
14	famliy	Verrucomicrobiaceae	WM	11	1.46877	0.821819	2.62502	0.194419
15	famliy	Verrucomicrobiaceae	IVW	11	1.31749	0.848008	2.04688	0.219979
16	genus	Butyricicoccus	MR Egger	8	1.11705	0.363555	3.43224	0.853116
17	genus	Butyricicoccus	WM	8	0.950453	0.444672	2.03152	0.89568
18	genus	Butyricicoccus	IVW	8	1.28867	0.734188	2.2619	0.37695
19	genus	Eubacteriumcoprostanoligenesgroup	MR Egger	13	0.172404	0.0222355	1.33674	0.120655
20	genus	Eubacteriumcoprostanoligenesgroup	WM	13	0.331966	0.161885	0.68074	0.00261596
21	genus	Eubacteriumcoprostanoligenesgroup	IVW	13	0.407641	0.241463	0.688186	0.000783176
22	genus	Lachnoclostridium	MR Egger	13	0.56155	0.102399	3.07949	0.519996
23	genus	Lachnoclostridium	WM	13	0.86561	0.433465	1.72858	0.682544
24	genus	Lachnoclostridium	IVW	13	1.09908	0.666925	1.81126	0.710889
25	genus	Howardella	MR Egger	9	0.936611	0.325349	2.6963	0.906792
26	genus	Howardella	WM	9	1.11772	0.785458	1.59053	0.536366
27	genus	Howardella	IVW	9	1.162	0.890204	1.51677	0.269398
28	genus	Olsenella	MR Egger	10	1.04178	0.453309	2.39421	0.925558
29	genus	Olsenella	WM	10	1.15805	0.810366	1.65491	0.420472
30	genus	Olsenella	IVW	10	1.11199	0.857557	1.44192	0.423254
31	genus	Oxalobacter	MR Egger	13	0.56155	0.102399	3.07949	0.519996
32	genus	Oxalobacter	WM	13	0.86561	0.430956	1.73864	0.685044
33	genus	Oxalobacter	IVW	13	1.09908	0.666925	1.81126	0.710889
34	genus	RuminococcaceaeUCG002	MR Egger	22	0.889702	0.32686	2.42174	0.821385
35	genus	RuminococcaceaeUCG002	WM	22	0.746529	0.449232	1.24057	0.259285
36	genus	RuminococcaceaeUCG002	IVW	22	0.858199	0.592152	1.24378	0.419253
37	genus	Tyzzerella3	MR Egger	13	0.999253	0.107463	9.29165	0.999488
38	genus	Tyzzerella3	WM	13	1.04463	0.701156	1.55637	0.830027
39	genus	Tyzzerella3	IVW	13	1.05508	0.728424	1.52823	0.776673
40	genus	unknowngenus	MR Egger	12	0.272292	0.0850919	0.871326	0.0531465
41	genus	unknowngenus	WM	12	0.869235	0.5238	1.44248	0.587612
42	genus	unknowngenus	IVW	12	0.715379	0.49162	1.04098	0.0800933
43	genus	unknowngenus	MR Egger	15	0.218939	0.0288126	1.66366	0.165868
44	genus	unknowngenus	WM	15	0.776516	0.450998	1.33698	0.361556
45	genus	unknowngenus	IVW	15	0.777872	0.520363	1.16281	0.220719
46	order	Rhodospirillales	MR Egger	11	0.549408	0.125296	2.40909	0.447545
47	order	Rhodospirillales	WM	11	1.46877	0.823715	2.61898	0.192647
48	order	Rhodospirillales	IVW	11	1.31749	0.848008	2.04688	0.219979
49	order	Verrucomicrobiales	MR Egger	11	0.550293	0.125486	2.4132	0.448755
50	order	Verrucomicrobiales	WM	11	1.46913	0.827476	2.60834	0.189048
51	order	Verrucomicrobiales	IVW	11	1.31762	0.848188	2.04687	0.21969
52	phylum	Bacteroidetes	MR Egger	11	2.44188	0.698281	8.53923	0.195686
53	phylum	Bacteroidetes	WM	11	1.54531	0.728355	3.2786	0.256763
54	phylum	Bacteroidetes	IVW	11	1.6433	0.95154	2.83798	0.0747803
55	phylum	Proteobacteria	MR Egger	12	0.654745	0.15385	2.78642	0.5792
56	phylum	Proteobacteria	WM	12	0.981541	0.489331	1.96885	0.95816
57	phylum	Proteobacteria	IVW	12	1.03364	0.623478	1.71364	0.897917

[truncated: 6 more sheets: S11, S12, S13, S14, S15, S16]
